# Supplementary material for: Genetic Diversity of Type 3 Secretion System in Burkholderia s.l. and Links With Plant Host Adaptation
Source: Front Microbiol. 2021 Oct 20;12:761215. doi: 10.3389/fmicb.2021.761215 (PMC8565462; doi:10.3389/fmicb.2021.761215)
Supplement: Supplementary Table 2 — List and details of strains used in this study. [file Table_2.XLSX]

## Sheet: Burkholderia s.l.
Genus	Species	Strain	Genbank	Isolation_level1	Isolation_level2	Species ecology
Robbsia	andropogonis	ICMP2807 T	GCA_000970345.1	plant	Sorghum bicolor leaves	Plant pathogen
Mycetohabitans	rhizoxinica	HKI 454 T	GCA_000198775.1	fungus	Rhizopus microsporus van Tieghem var. chinensis	Fungal endosymbiont
Mycetohabitans	endofungorum	HKI 456 T	GCA_002927045.1	fungus	Rhizopus microsporus Tieghem	Fungal endosymbiont
Burkholderia	bonniea	BbQS859 T	GCA_009455625.1	amoebae	Dictyostelium discoideum symbiont	Amoebae endosymbiont
Burkholderia	hayleyella	BhQS11 T	GCA_009455685.1	amoebae	Dictyostelium discoideum symbiont	Amoebae endosymbiont
Caballeronia	sordidicola	LMG 22029	GCA_001544455.2	fungus	white-rot fungus Phanerochaete sordida
Caballeronia	udeis	LMG 27134 T	GCA_001544555.2	environment	Naphtholene contaminated soil
Caballeronia	mineralivorans	PML1(12)	GCA_001028175.1	fungus	Ectomycorrhizosphere of oak Scleroderma citrinum
Caballeronia	glathei	DSM 50014 T	GCA_000698595.1	environment	lateritic soil
Caballeronia	arationis	LMG 29324 T	GCA_001544975.2	environment	Soil
Caballeronia	telluris	LMG 22936 T	GCA_001544495.2	environment	Soil
Caballeronia	choica	LMG 22940 T	GCA_001544535.2	rhizosphere	Rhizosphere soil
Caballeronia	humi	LMG 22934 T	GCA_001544475.2	environment	Soil
Caballeronia	terrestris	LMG 22937 T	GCA_001544515.2	environment	Soil
Caballeronia	verschuerenii	UZHbot4	GCA_001189365.1	nodule	Leaf nodules of Psychotria verschuerenii	Leaf nodulator
Caballeronia	pumila	UZHbot3	GCA_001045575.1	nodule	leaf nodules of Psychotria pumila	Leaf nodulator
Caballeronia	concitans	LMG 29315 T	GCA_001544615.2	clinic	Human
Caballeronia	grimmiae	R27 T	GCA_000698555.1	plant	moss Grimmia montana
Caballeronia	ptereochthonis	LMG 29326 T	GCA_001545075.2	environment	Soil
Caballeronia	kirkii	UZHbot1	GCA_000234195.1	nodule	Leaf nodule endosymbiont of Psychotria punctata	Leaf nodulator
Caballeronia	insecticola	RPE64 T	GCA_000402035.1	insect	Riptortus pedestris midgut crypt	Insect endosymbiont
Caballeronia	peredens	LMG 29314 T	GCA_001544595.2	environment	Soil
Caballeronia	hypogeia	LMG 29322 T	GCA_001544875.2	environment	Soil
Caballeronia	calidae	LMG 29321 T	GCA_900044055.2	environment	Water
Caballeronia	cordobensis	LMG 27620 T	GCA_001278535.1	environment	Soil
Caballeronia	arvi	LMG 29317 T	GCA_001544695.2	environment	Soil
Caballeronia	catudaia	LMG 29318 T	GCA_001544755.2	rhizosphere	Rhizosphere soil
Caballeronia	fortuita	LMG 29320 T	GCA_001544835.2	rhizosphere	Rhizosphere soil
Caballeronia	temeraria	LMG 29319 T	GCA_001544795.2	rhizosphere	Rhizosphere soil
Caballeronia	glebae	LMG 29325 T	GCA_001545035.2	environment	Soil
Caballeronia	zhejiangensis	OP-1 T	GCA_000698575.1	environment	waste-water of a pesticide manufactoring plant
Caballeronia	pedi	LMG 29323 T	GCA_001544915.2	environment	Soil
Caballeronia	megalochromosomata	JC2949 T	GCA_001580565.1	environment	Grassland soil
Caballeronia	jiangsuensis	MP-1 T	GCA_000648925.1	environment	Methyl parathion-contaminated soil
Caballeronia	novacaledonica	LMG28615	GCA_900258035.1	plant	Roots of Costularia spp. in New Caledonia
Caballeronia	turbans	LMG 29316 T	GCA_001544655.2	clinic	Human
Trinickia	soli	GP25-8 T	GCA_002879855.1	environment	soil cultivated with Korea ginseng
Trinickia	dabaoshanensis	GIMN1.004 T	GCA_002879885.1	environment	Dabaoshan mining area soil
Trinickia	dinghuensis	DHOM06 T	GCA_003367175.1	environment	Dinghushan forest soil
Trinickia	fusca	7MK8-2 T	GCA_003628145.1	environment	Dinghushan forest soil
Trinickia	caryophylli	HAMBI_2159 T	GCA_003350265.1	plant	carnation	Plant pathogen
Trinickia	symbiotica	JPY-345 T	GCA_002934455.1	nodule	Mimosa cordistipula, roots, nitrogen fixing nodules	Legume nodulator
Burkholderia	glumae	LMG 2196 T	GCA_000960995.1	plant	Oryza sativa	Plant pathogen
Burkholderia	plantarii	ATCC 43733 T	GCA_001411805.1	plant	Oryza sativa seedling	Plant pathogen
Burkholderia	gladioli	ABIP2048	PRJEB42536	plant	Oryza sativa roots	Plant pathogen
Burkholderia	gladioli	ATCC 10248 T	GCA_000959725.1	plant	Gladiolus sp.	Plant pathogen
Burkholderia	singularis	LMG 28154 T	GCA_900176645.1	clinic	Clinical sample	Human pathogen
Burkholderia	oklahomensis	C6786 T	GCA_001522135.2	clinic	27-year-old male in farming accident, left thigh wound	Human pathogen
Burkholderia	humptydooensis	MSMB122 T	GCA_002888095.1	environment	Water well in northern Australia
Burkholderia	thailandensis	E264 T	GCA_000012365.1	environment	environmental sample
Burkholderia	mallei	ATCC 23344 T	GCA_000011705.1	clinic		equid pathogen
Burkholderia	pseudomallei	K96243 T	GCA_000959285.1	clinic		Human pathogen
Burkholderia	stagnalis	MSMB735WGS	GCA_001718955.1	environment	Soil	Human opportunist
Burkholderia	ubonensis	MSMB22	GCA_000959245.1	environment	road-side surface soil
Burkholderia	dolosa	AU0158	GCA_000959505.1	clinic	Patient	Human opportunist
Burkholderia	multivorans	ATCC BAA-247 T	GCA_000959525.1	clinic	patient suffering from cystic fibrosis	Human opportunist
Burkholderia	pseudomultivorans	SUB-INT23-BP2	GCA_001718415.1	clinic	human sputum, patient with cystic fibrosis	Human opportunist
Burkholderia	latens	AU17928	GCA_001718795.1	clinic	cystic fibrosis patient's maxillary sinus	Human opportunist
Burkholderia	vietnamiensis	ABIP1335	PRJEB42536	plant	Oryza sativa roots	Human opportunist
Burkholderia	vietnamiensis	LMG 10929 T	GCA_000959445.1	rhizosphere	rice rhizosphere soil	Human opportunist
Burkholderia	territorii	RF8-non-BP5	GCA_001718335.1	environment	Soil
Burkholderia	sp	ABIP447	PRJEB42536	plant	Oryza sativa roots
Burkholderia	diffusa	RF2-non-BP9	GCA_001718315.1	environment	Soil	Human opportunist
Burkholderia	ambifaria	AMMD T	GCA_000959545.1	rhizosphere	pea rhizosphere	Human opportunist
Burkholderia	catarinensis	89 T	GCA_001883705.1	environment	Grassland soil
Burkholderia	pyrrocinia	DSM 10685 T	GCA_001028665.1	environment	Soil	Human opportunist
Burkholderia	stabilis	ATCC BAA-67 T	GCA_001742165.1	clinic	cystic fibrosis patient	Human opportunist
Burkholderia	paludis	MSh1 T	GCA_000732615.1	environment	Tropical peat swamp soil
Burkholderia	metallica	FL-6-5-30-S1-D7	GCA_001718555.1	environment	Soil	Human opportunist
Burkholderia	puraquae	CAMPA 1040 T	GCA_002099195.1	clinic	haemodialysis water	Human opportunist
Burkholderia	lata	383 T	GCA_000012945.1	environment	forest soil	Human opportunist
Burkholderia	contaminans	LMG 23361 T	GCA_001758385.2	clinic	milk of a sheep with mastitis	Human opportunist
Burkholderia	cepacia	ATCC 25416 T	GCA_006094315.1	plant	Onion	Human opportunist
Burkholderia	reimsis	ABIP441	PRJEB42536	plant	Oryza sativa roots
Burkholderia	reimsis	BE51 T	GCA_003294055.1	rhizosphere	Maize rhizosphere
Burkholderia	seminalis	FL-5-4-10-S1-D7	GCA_001718535.1	environment	Soil	Human opportunist
Burkholderia	anthina	AZ-4-2-10-S1-D7	GCA_001547525.1	environment	Soil	Human opportunist
Burkholderia	cenocepacia	J2315 T	GCA_000009485.1	clinic	sputum from cystic fibrosis patient	Human opportunist
Burkholderia	servocepacia	Tatl-371	GCA_900100915.1	rhizosphere	Tomato roots
Burkholderia	servocepacia	ABIP444	PRJEB31911	plant	Oryza sativa roots
Paraburkholderia	kururiensis	M130	GCA_000341045.1	plant	surface-sterilized Oryza sativaroots
Paraburkholderia	kururiensis	JCM10599 T	GCA_000616025.1	environment	aquifer sample from TCE polluted site
Paraburkholderia	caballeronis	TNe-841 T	GCA_900104845.1	rhizosphere	rhizosphere of tomato	Legume nodulator
Paraburkholderia	pallida	7Mh5 T	GCA_004524855.1	environment	Dinghushan forest soil
Paraburkholderia	acidipaludis	NBRC 101816 T	GCA_000684975.1	plant	Chinese water chestnut growing in acidic swamps
Paraburkholderia	ferrariae	NBRC 106233	GCA_000685035.1	environment	material from iron mine
Paraburkholderia	unamae	SCZa-39	GCA_003096875.1	rhizosphere
Paraburkholderia	unamae	ABIP457	PRJEB42536	plant	Oryza sativa roots
Paraburkholderia	mimosarum	LMG 23256 T	GCA_000472825.1	nodule	root nodule of Mimosa pigra	Legume nodulator
Paraburkholderia	lycopersici	TNe-862 T	GCA_900096975.1	plant	rhizoplane of Lycopersicon esculentum Mill. Var. Saladette
Paraburkholderia	nodosa	DSM 21604	GCA_000519185.1	nodule	Mimosa scabrella, root nodules	Legume nodulator
Paraburkholderia	heleia	NBRC 101817 T	GCA_000739775.1	plant	Plant associated
Paraburkholderia	silvatlantica	SRMrh-85	GCA_014191065.1	rhizosphere	Rhizosphere of Zea mays var. Avantis
Paraburkholderia	oxyphila	NBRC 105797 T	GCA_000685075.1	environment	acidic forest soil
Paraburkholderia	sacchari	LMG 19450 T	GCA_000785435.2	environment	soil of sugar cane plantation
Paraburkholderia	dokdonella	DCR13 T	GCA_003286395.1	plant	Roots of Campanula takesimana
Paraburkholderia	sp	ABIP659	PRJEB42536	plant	Oryza sativa roots
Paraburkholderia	tropica	LMG 22274 T	GCA_902833865.1	plant	sugar cane roots
Paraburkholderia	eburnea	JCM 18070 T	GCA_002917095.1	environment	peat soil near coal mine
Paraburkholderia	bannensis	NBRC 103871 T	GCA_000685015.1	plant	Panicum repens growing in highly acidic swamps
Paraburkholderia	phosphatilytica	7QSK02 T	GCA_003443895.1	environment	Dinghushan forest soil
Paraburkholderia	sp	ABIP477	PRJEB42536	plant	Oryza sativa roots
Paraburkholderia	piptadeniae	STM 7183 T	GCA_900007165.2	nodule	nodule of Piptadenia gonoacantha	Legume nodulator
Paraburkholderia	diazotrophica	LMG 26031 T	GCA_900108945.1	nodule	Mimosa candollei, root nodule	Legume nodulator
Paraburkholderia	phymatum	STM815 T	GCA_000020045.1	nodule	root nodule of Machaerium lunatum	Legume nodulator
Paraburkholderia	sabiae	ABIP630	PRJEB42536	plant	Oryza sativa roots	Legume nodulator
Paraburkholderia	azotifigens	NF 2-5-3 T	GCA_007995085.1	environment	paddy soil
Paraburkholderia	caribensis	MWAP64 T	GCA_001449005.1	environment	soil, vertisol	Legume nodulator
Paraburkholderia	caribensis	ABIP1334	PRJEB42536	plant	Oryza sativa roots	Legume nodulator
Paraburkholderia	hospita	LMG 20598 T	GCA_902833685.1	environment	B-horizon soil
Paraburkholderia	terrae	DSM 17804 T	GCA_002902925.1	environment	Soil
Paraburkholderia	steynii	HC1.1ba T	GCA_004334975.1	nodule	Root nodules of Hypocalyptus sophoroides	Legume nodulator
Paraburkholderia	sp	SOS3	GCA_001922345.1	rhizosphere	Tomato rhizosphere
Paraburkholderia	rhizosphaerae	LMG29544	GCA_004366595.1	rhizosphere	Ginseng rhizosphere soil
Paraburkholderia	megapolitana	LMG 23650 T	GCA_007556815.1	plant	Aulacomnium palustre
Paraburkholderia	sartisoli	LMG 24000 T	GCA_900107685.1	environment	PAH-contaminated soil
Paraburkholderia	phenazinium	LMG 2247 T	GCA_900100735.1	environment	Soil
Paraburkholderia	sp	CCGE1002	GCA_000092885.1	plant	Mimosa occidentalis nodule
Paraburkholderia	susongensis	LMG 29540 T	GCA_900177725.1	environment	weathered rock surface
Paraburkholderia	monticola	JC2948 T	GCA_001580545.1	environment	Soil
Paraburkholderia	tuberum	DUS833	GCA_900101795.	nodule	root nodule of Aspalathus carnosa	Legume nodulator
Paraburkholderia	sprentiae	WSM5005 T	GCA_001865575.1	nodule	root nodule of Lebeckia ambigua	Legume nodulator
Paraburkholderia	graminis	C4D1M T	GCA_000172415.1	plant	Maize senescent root system
Paraburkholderia	phenoliruptrix	BR3459a	GCA_000300095.1	nodule	root nodules of Mimosa flocculosa	Legume nodulator
Paraburkholderia	rhynchosiae	WSM 3937 T	GCA_002879865.1	nodule	root nodules of Rhynchosia ferulifolia	Legume nodulator
Paraburkholderia	dilworthii	WSM3556 T	GCA_000472525.1	nodule	root nodules of Lebeckia ambigua	Legume nodulator
Paraburkholderia	kirstenboschensis	KB15 T	GCA_001636975.1	nodule	root nodules of Virgilia oroboides	Legume nodulator
Paraburkholderia	caledonica	NBRC 102488 T	GCA_000685095.1	rhizosphere	rhizosphere soil
Paraburkholderia	strydomiana	WK1.1f T	GCA_004334935.1	nodule	Root nodules of Hypocalyptus sophoroides	Legume nodulator
Paraburkholderia	bryophila	376MFSha3.1	GCA_000383275.1	plant	Sphagnum rubellum
Paraburkholderia	ribeironis	STM7296 T	GCA_900019265.1	nodule	root nodule of Piptadenia gonoacantha	Legume nodulator
Paraburkholderia	ginsengisoli	NBRC 100965 T	GCA_000739735.1	environment	soil from a ginseng field
Paraburkholderia	sediminicola	LMG 24238 T	GCA_900104005.1	environment	freshwater sediment
Paraburkholderia	terricola	LMG 20594 T	GCA_902833815.1	environment	agricultural soil
Paraburkholderia	lacunae	S27 T	GCA_003353175.1	environment	soil near artificial pond
Paraburkholderia	aspalathi	LMG 27731 T	GCA_900116445.1	plant	root nodules of Aspalathus abietina
Paraburkholderia	madseniana	RP11 T	GCA_009690905.1	environment	acidic forest soil
Paraburkholderia	agricolaris	BaQS159 T	GCA_009455635.1	amoebae	Dictyostelium discoideum symbiont	Amoebae endosymbiont
Paraburkholderia	fungorum	ATCC BAA-463	GCA_000961515.1	fungus	Phanerochaete chrysosporium	Human pathogen
Paraburkholderia	insulsa	LMG 28183 T	GCA_003002115.1	environment	arsenic-rich shallow-sea hydrothermal area
Paraburkholderia	ginsengiterrae	DCY85 T	GCA_001645125.1	environment	Ginseng soil
Paraburkholderia	phytofirmans	PsJN T	GCA_000020125.1	plant	surface-sterilized onion roots
Paraburkholderia	dipogonis	ICMP19430	GCA_004402975.1	plant	Nodules of Dipogon lignosus
Paraburkholderia	aromaticivorans	BN5 T	GCA_002278075.1	environment	gasoline-contaminated soil
Paraburkholderia	xenovorans	LB400 T	GCA_000756045.1	environment	PCB-contaminated soil
Paraburkholderia	sp	Msb3	GCA_902459535.1	plant	Potato Yam phyllosphere

## Sheet: Reference strains
Genus	Species	Strain	Genbank
Escherichia	coli	K12	GCA_000005845.2
Pseudomonas	fluorescens	F113	GCA_000237065.1
Pantoea	agglomerans	IG1	GCA_000241285.2
Erwinia	amylovora	CFBP1430	GCA_000091565.1
Chlamydia	trachomatis	L2b/UCH-1/proctitis	GCA_000068525.2
Chlamydophila	pneumoniae	AR39	GCA_000091085.2
Bradyrhizobium	japonicum	J5	GCA_001887695.1
Mesorhizobium	japonicum	MAFF303099	GCA_000009625.1
Pseudomonas	aeruginosa	PAO1	GCA_000006765.1
Bordetella	pertussis	Tohama I	GCA_000195715.1
Salmonella	enterica	ATCC BAA-731	GCA_000018625.1
Citrobacter	rodentium	ICC168	GCA_000027085.1
Shigella	flexneri	2a str. 301	GCA_000006925.2
Pandoraea	pnomenusa	RB-44	GCA_000504585.2
Yersinia	enterocolitica	8081	GCA_000834795.1
Ralstonia	solanacearum	CFBP2957	GCA_000197855.1
