# Supplementary material for: Genetic Diversity of Type 3 Secretion System in Burkholderia s.l. and Links With Plant Host Adaptation
Source: Front Microbiol. 2021 Oct 20;12:761215. doi: 10.3389/fmicb.2021.761215 (PMC8565462; doi:10.3389/fmicb.2021.761215)
Supplement: Supplementary Table 4 — T3SS repartition within Burkholderia s.l. strains. [file Table_4.XLSX]

## Sheet: T3SS_distribution
Genus	Species	Strain	Genbank	Hrp-1	Hrp-2	SPI-1	SPI-2	Ysc	PSI	BCI	Mad
Burkholderia	ambifaria	AMMD T	GCA_000959545.1		1					1
Burkholderia	anthina	AZ-4-2-10-S1-D7	GCA_001547525.1		1					1
Burkholderia	bonniea	BbQS859 T	GCA_009455625.1		1			1
Burkholderia	catarinensis	89 T	GCA_001883705.1
Burkholderia	cenocepacia	J2315 T	GCA_000009485.1							1
Burkholderia	cepacia	ATCC 25416 T	GCA_006094315.1
Burkholderia	contaminans	LMG 23361 T	GCA_001758385.2		1	1				1
Burkholderia	diffusa	RF2-non-BP9	GCA_001718315.1							1
Burkholderia	dolosa	AU0158	GCA_000959505.1		1	1				1
Burkholderia	gladioli	ABIP2048	PRJEB42536		1
Burkholderia	gladioli	ATCC 10248 T	GCA_000959725.1		1
Burkholderia	glumae	LMG 2196 T	GCA_000960995.1		1
Burkholderia	hayleyella	BhQS11 T	GCA_009455685.1		1			1	1
Burkholderia	humptydooensis	MSMB122 T	GCA_002888095.1		1	1	1
Burkholderia	lata	383 T	GCA_000012945.1
Burkholderia	latens	AU17928	GCA_001718795.1							1
Burkholderia	mallei	ATCC 23344 T	GCA_000011705.1		1	1
Burkholderia	metallica	FL-6-5-30-S1-D7	GCA_001718555.1							1
Burkholderia	multivorans	ATCC BAA-247 T	GCA_000959525.1							1
Burkholderia	oklahomensis	C6786 T	GCA_000959365.1		2	1	1
Burkholderia	paludis	MSh1 T	GCA_000732615.1
Burkholderia	plantarii	ATCC 43733 T	GCA_001411805.1		1
Burkholderia	pseudomallei	K96243 T	GCA_000959285.1		2	1
Burkholderia	pseudomultivorans	SUB-INT23-BP2	GCA_001718415.1							1
Burkholderia	puraquae	CAMPA 1040 T	GCA_002099195.1		1					1
Burkholderia	pyrrocinia	DSM 10685 T	GCA_001028665.1							1
Burkholderia	reimsis	ABIP441	PRJEB42536
Burkholderia	reimsis	BE51 T	GCA_003294055.1
Burkholderia	seminalis	FL-5-4-10-S1-D7	GCA_001718535.1							1
Burkholderia	servocepacia	ABIP444	PRJEB31911		1					1
Burkholderia	servocepacia	Tatl-371	GCA_900100915.1							1
Burkholderia	singularis	LMG 28154 T	GCA_900176645.1		1
Burkholderia	sp	ABIP447	PRJEB42536							1
Burkholderia	stabilis	ATCC BAA-67 T	GCA_001742165.1		1					1
Burkholderia	stagnalis	MSMB735WGS	GCA_001718955.1		1					1
Burkholderia	territorii	RF8-non-BP5	GCA_001718335.1							1
Burkholderia	thailandensis	E264 T	GCA_000012365.1		1	1
Burkholderia	ubonensis	MSMB22	GCA_000959245.1		1					1
Burkholderia	vietnamiensis	ABIP1335	PRJEB42536							1
Burkholderia	vietnamiensis	LMG 10929 T	GCA_000959445.1							1
Caballeronia	arationis	LMG 29324 T	GCA_001544975.2
Caballeronia	arvi	LMG 29317 T	GCA_001544695.2
Caballeronia	calidae	LMG 29321 T	GCA_900044055.2		1
Caballeronia	catudaia	LMG 29318 T	GCA_001544755.2
Caballeronia	choica	LMG 22940 T	GCA_001544535.2
Caballeronia	concitans	LMG 29315 T	GCA_001544615.2
Caballeronia	cordobensis	LMG 27620 T	GCA_001278535.1
Caballeronia	fortuita	LMG 29320 T	GCA_001544835.2						1
Caballeronia	glathei	DSM 50014 T	GCA_000698595.1
Caballeronia	glebae	LMG 29325 T	GCA_001545035.2
Caballeronia	grimmiae	R27 T	GCA_000698555.1
Caballeronia	humi	LMG 22934 T	GCA_001544475.2
Caballeronia	hypogeia	LMG 29322 T	GCA_001544875.2
Caballeronia	insecticola	RPE64 T	GCA_000402035.1
Caballeronia	jiangsuensis	MP-1 T	GCA_000648925.1
Caballeronia	kirkii	UZHbot1	GCA_000234195.1
Caballeronia	megalochromosomata	JC2949 T	GCA_001580565.1
Caballeronia	mineralivorans	PML1(12)	GCA_001028175.1				1
Caballeronia	novacaledonica	LMG28615	GCA_900258035.1
Caballeronia	pedi	LMG 29323 T	GCA_001544915.2						1
Caballeronia	peredens	LMG 29314 T	GCA_001544595.2
Caballeronia	ptereochthonis	LMG 29326 T	GCA_001545075.2
Caballeronia	pumila	UZHbot3	GCA_001045575.1
Caballeronia	sordidicola	LMG 22029	GCA_001544455.2		1
Caballeronia	telluris	LMG 22936 T	GCA_001544495.2
Caballeronia	temeraria	LMG 29319 T	GCA_001544795.2
Caballeronia	terrestris	LMG 22937 T	GCA_001544515.2
Caballeronia	turbans	LMG 29316 T	GCA_001544655.2
Caballeronia	udeis	LMG 27134 T	GCA_001544555.2		1
Caballeronia	verschuerenii	UZHbot4	GCA_001189365.1
Caballeronia	zhejiangensis	OP-1 T	GCA_000698575.1
Mycetohabitans	endofungorum	HKI 456 T	GCA_002927045.1		1
Mycetohabitans	rhizoxinica	HKI 454 T	GCA_000198775.1		1
Paraburkholderia	acidipaludis	NBRC 101816 T	GCA_000684975.1		1
Paraburkholderia	agricolaris	BaQS159 T	GCA_009455635.1		1			1	1
Paraburkholderia	aromaticivorans	BN5 T	GCA_002278075.1						1
Paraburkholderia	aspalathi	LMG 27731 T	GCA_900116445.1		1
Paraburkholderia	azotifigens	NF 2-5-3 T	GCA_007995085.1		1				1	1
Paraburkholderia	bannensis	NBRC 103871 T	GCA_000685015.1
Paraburkholderia	bryophila	376MFSha3.1	GCA_000383275.1		1
Paraburkholderia	caballeronis	TNe-841 T	GCA_900104845.1
Paraburkholderia	caledonica	NBRC 102488 T	GCA_000685095.1		1
Paraburkholderia	caribensis	MWAP64 T	GCA_001449005.1		1
Paraburkholderia	caribensis	ABIP1334	PRJEB42536		1
Paraburkholderia	diazotrophica	LMG 26031 T	GCA_900108945.1							1
Paraburkholderia	dilworthii	WSM3556 T	GCA_000472525.1
Paraburkholderia	dipogonis	ICMP19430	GCA_004402975.1
Paraburkholderia	dokdonella	DCR13 T	GCA_003286395.1
Paraburkholderia	eburnea	JCM 18070 T	GCA_002917095.1
Paraburkholderia	ferrariae	NBRC 106233	GCA_000685035.1
Paraburkholderia	fungorum	ATCC BAA-463	GCA_000961515.1						1
Paraburkholderia	ginsengisoli	NBRC 100965 T	GCA_000739735.1
Paraburkholderia	ginsengiterrae	DCY85 T	GCA_001645125.1		1
Paraburkholderia	graminis	C4D1M T	GCA_000172415.1		1
Paraburkholderia	heleia	NBRC 101817 T	GCA_000739775.1
Paraburkholderia	hospita	LMG 20598 T	GCA_902833685.1		1
Paraburkholderia	insulsa	LMG 28183 T	GCA_003002115.1						1
Paraburkholderia	kirstenboschensis	KB15 T	GCA_001636975.1
Paraburkholderia	kururiensis	M130	GCA_000341045.1		1
Paraburkholderia	kururiensis	JCM10599 T	GCA_000616025.1
Paraburkholderia	lacunae	S27 T	GCA_003353175.1		1					1
Paraburkholderia	lycopersici	TNe-862 T	GCA_900096975.1
Paraburkholderia	madseniana	RP11 T	GCA_009690905.1		1						1
Paraburkholderia	megapolitana	LMG 23650 T	GCA_007556815.1		1					1
Paraburkholderia	mimosarum	LMG 23256 T	GCA_000472825.1
Paraburkholderia	monticola	JC2948 T	GCA_001580545.1
Paraburkholderia	nodosa	DSM 21604	GCA_000519185.1
Paraburkholderia	oxyphila	NBRC 105797 T	GCA_000685075.1
Paraburkholderia	pallida	7Mh5 T	GCA_004524855.1
Paraburkholderia	phenazinium	LMG 2247 T	GCA_900100735.1		2
Paraburkholderia	phenoliruptrix	BR3459a	GCA_000300095.1		1
Paraburkholderia	phosphatilytica	7QSK02 T	GCA_003443895.1		2					1
Paraburkholderia	phymatum	STM815 T	GCA_000020045.1
Paraburkholderia	phytofirmans	PsJN T	GCA_000020125.1						1
Paraburkholderia	piptadeniae	STM 7183 T	GCA_900007165.2
Paraburkholderia	rhizosphaerae	LMG29544	GCA_004366595.1		1
Paraburkholderia	rhynchosiae	WSM 3937 T	GCA_002879865.1		1
Paraburkholderia	ribeironis	STM7296 T	GCA_900019265.1			1
Paraburkholderia	sabiae	ABIP630	PRJEB42536		1					1
Paraburkholderia	sacchari	LMG 19450 T	GCA_000785435.2						1
Paraburkholderia	sartisoli	LMG 24000 T	GCA_900107685.1
Paraburkholderia	sediminicola	LMG 24238 T	GCA_900104005.1		2
Paraburkholderia	silvatlantica	SRMrh-85	GCA_014191065.1
Paraburkholderia	sp	ABIP477	PRJEB42536		1
Paraburkholderia	sp	SOS3	GCA_001922345.1		1
Paraburkholderia	sp	ABIP659	PRJEB42536
Paraburkholderia	sp	CCGE1002	GCA_000092885.1
Paraburkholderia	sp	Msb3	GCA_902459535.1						1
Paraburkholderia	sprentiae	WSM5005 T	GCA_001865575.1
Paraburkholderia	steynii	HC1.1ba T	GCA_004334975.1
Paraburkholderia	strydomiana	WK1.1f T	GCA_004334935.1
Paraburkholderia	susongensis	LMG 29540 T	GCA_900177725.1
Paraburkholderia	terrae	DSM 17804 T	GCA_002902925.1		1
Paraburkholderia	terricola	LMG 20594 T	GCA_902833815.1		2
Paraburkholderia	tropica	LMG 22274 T	GCA_902833865.1		1
Paraburkholderia	tuberum	DUS833	GCA_900101795.
Paraburkholderia	unamae	SCZa-39	GCA_003096875.1
Paraburkholderia	unamae	ABIP457	PRJEB42536
Paraburkholderia	xenovorans	LB400 T	GCA_000756045.1						1
Robbsia	andropogonis	ICMP2807 T	GCA_000970345.1		2	1		1
Trinickia	caryophylli	HAMBI_2159 T	GCA_003350265.1		2		1			1
Trinickia	dabaoshanensis	GIMN1.004 T	GCA_002879885.1	1	2					1
Trinickia	dinghuensis	DHOM06 T	GCA_003367175.1		2					1
Trinickia	fusca	7MK8-2 T	GCA_003628145.1	1	1					1
Trinickia	soli	GP25-8 T	GCA_002879855.1		1					1
Trinickia	symbiotica	JPY-345 T	GCA_002934455.1

## Sheet: SctC_accession_numbers
Genus	Species	Strain	Genbank	Hrp-1	Hrp-2	Hrp-2(II)	SPI-1	SPI-2	Ysc	PSI	BCI	Mad
Burkholderia	ambifaria	AMMD T	GCA_000959545.1		WP_041491767.1						WP_011659214.1
Burkholderia	anthina	AZ-4-2-10-S1-D7	GCA_001547525.1		WP_059583120.1						WP_059639768.1
Burkholderia	bonniea	BbQS859 T	GCA_009455625.1		WP_153075636.1				WP_153075607.1
Burkholderia	catarinensis	89 T	GCA_001883705.1
Burkholderia	cenocepacia	J2315 T	GCA_000009485.1								WP_006487858.1
Burkholderia	cepacia	ATCC 25416 T	GCA_006094315.1
Burkholderia	contaminans	LMG 23361 T	GCA_001758385.2		WP_047849987.1		WP_160313583.1				WP_047849646.1
Burkholderia	diffusa	RF2-non-BP9	GCA_001718315.1								WP_059509151.1
Burkholderia	dolosa	AU0158	GCA_000959505.1		WP_035975141.1		WP_006766934.1				WP_035974402.1
Burkholderia	gladioli	ABIP2048	PRJEB42536		WP_036054795.1
Burkholderia	gladioli	ATCC 10248 T	GCA_000959725.1		WP_036054795.1
Burkholderia	glumae	LMG 2196 T	GCA_000960995.1		WP_012733114.1
Burkholderia	hayleyella	BhQS11 T	GCA_009455685.1		WP_153101672.1				WP_153099996.1	WP_153100487.1
Burkholderia	humptydooensis	MSMB122 T	GCA_002888095.1		WP_006028742.1		WP_059930378.1	WP_082252625.1
Burkholderia	lata	383 T	GCA_000012945.1
Burkholderia	latens	AU17928	GCA_001718795.1								WP_069243193.1
Burkholderia	mallei	ATCC 23344 T	GCA_000011705.1		WP_004199794.1		WP_004187426.1
Burkholderia	metallica	FL-6-5-30-S1-D7	GCA_001718555.1								WP_174922802.1
Burkholderia	multivorans	ATCC BAA-247 T	GCA_000959525.1								WP_006406218.1
Burkholderia	oklahomensis	C6786 T	GCA_000959365.1		WP_025990267.1	WP_010119627.1	WP_045568416.1	WP_045568455.1
Burkholderia	paludis	MSh1 T	GCA_000732615.1
Burkholderia	plantarii	ATCC 43733 T	GCA_001411805.1		WP_042626986.1
Burkholderia	pseudomallei	K96243 T	GCA_000959285.1		WP_004551821.1	WP_011205648.1	WP_011205639.1
Burkholderia	pseudomultivorans	SUB-INT23-BP2	GCA_001718415.1								WP_069243774.1
Burkholderia	puraquae	CAMPA 1040 T	GCA_002099195.1		WP_085043295.1						WP_085038562.1
Burkholderia	pyrrocinia	DSM 10685 T	GCA_001028665.1								WP_047902775.1
Burkholderia	reimsis	ABIP441	PRJEB42536
Burkholderia	reimsis	BE51 T	GCA_003294055.1
Burkholderia	seminalis	FL-5-4-10-S1-D7	GCA_001718535.1								WP_124607697.1
Burkholderia	servocepacia	Tatl-371	GCA_900100915.1								WP_074806119.1
Burkholderia	servocepacia	ABIP444	PRJEB31911		BCEN4_v1_1440004						BCEN4_v1_1060060
Burkholderia	singularis	LMG 28154 T	GCA_900176645.1		WP_089340318.1
Burkholderia	sp	ABIP447	PRJEB42536								BDI4_v1_490002
Burkholderia	stabilis	ATCC BAA-67 T	GCA_001742165.1		WP_069750502.1						WP_069748752.1
Burkholderia	stagnalis	MSMB735WGS	GCA_001718955.1		WP_060014966.1						WP_060015512.1
Burkholderia	territorii	RF8-non-BP5	GCA_001718335.1								WP_059506691.1
Burkholderia	thailandensis	E264 T	GCA_000012365.1		WP_011401022.1		WP_011401042.1
Burkholderia	ubonensis	MSMB22	GCA_000959245.1		WP_045563885.1						WP_045565240.1
Burkholderia	vietnamiensis	ABIP1335	PRJEB42536								WP_045577812.1
Burkholderia	vietnamiensis	LMG 10929 T	GCA_000959445.1								WP_045577812.1
Caballeronia	arationis	LMG 29324 T	GCA_001544975.2
Caballeronia	arvi	LMG 29317 T	GCA_001544695.2
Caballeronia	calidae	LMG 29321 T	GCA_900044055.2		WP_157697790.1
Caballeronia	catudaia	LMG 29318 T	GCA_001544755.2
Caballeronia	choica	LMG 22940 T	GCA_001544535.2
Caballeronia	concitans	LMG 29315 T	GCA_001544615.2
Caballeronia	cordobensis	LMG 27620 T	GCA_001278535.1
Caballeronia	fortuita	LMG 29320 T	GCA_001544835.2							WP_167354138.1
Caballeronia	glathei	DSM 50014 T	GCA_000698595.1
Caballeronia	glebae	LMG 29325 T	GCA_001545035.2
Caballeronia	grimmiae	R27 T	GCA_000698555.1
Caballeronia	humi	LMG 22934 T	GCA_001544475.2
Caballeronia	hypogeia	LMG 29322 T	GCA_001544875.2
Caballeronia	insecticola	RPE64 T	GCA_000402035.1
Caballeronia	jiangsuensis	MP-1 T	GCA_000648925.1
Caballeronia	kirkii	UZHbot1	GCA_000234195.1
Caballeronia	megalochromosomata	JC2949 T	GCA_001580565.1
Caballeronia	mineralivorans	PML1(12)	GCA_001028175.1					WP_082163641.1
Caballeronia	novacaledonica	LMG28615	GCA_900258035.1
Caballeronia	pedi	LMG 29323 T	GCA_001544915.2							WP_160147437.1
Caballeronia	peredens	LMG 29314 T	GCA_001544595.2
Caballeronia	ptereochthonis	LMG 29326 T	GCA_001545075.2
Caballeronia	pumila	UZHbot3	GCA_001045575.1
Caballeronia	sordidicola	LMG 22029	GCA_001544455.2		WP_097275773.1
Caballeronia	telluris	LMG 22936 T	GCA_001544495.2
Caballeronia	temeraria	LMG 29319 T	GCA_001544795.2
Caballeronia	terrestris	LMG 22937 T	GCA_001544515.2
Caballeronia	turbans	LMG 29316 T	GCA_001544655.2
Caballeronia	udeis	LMG 27134 T	GCA_001544555.2		WP_122173977.1
Caballeronia	verschuerenii	UZHbot4	GCA_001189365.1
Caballeronia	zhejiangensis	OP-1 T	GCA_000698575.1
Mycetohabitans	endofungorum	HKI 456 T	GCA_002927045.1		WP_199180465.1
Mycetohabitans	rhizoxinica	HKI 454 T	GCA_000198775.1		WP_041755072.1
Paraburkholderia	acidipaludis	NBRC 101816 T	GCA_000684975.1		WP_043201338.1
Paraburkholderia	agricolaris	BaQS159 T	GCA_009455635.1		WP_153142027.1				WP_153135023.1	WP_153136462.1
Paraburkholderia	aromaticivorans	BN5 T	GCA_002278075.1							WP_095419875.1
Paraburkholderia	aspalathi	LMG 27731 T	GCA_900116445.1		WP_093641300.1
Paraburkholderia	azotifigens	NF 2-5-3 T	GCA_007995085.1		WP_147237489.1					WP_147232962.1	WP_147237701.1
Paraburkholderia	bannensis	NBRC 103871 T	GCA_000685015.1
Paraburkholderia	bryophila	376MFSha3.1	GCA_000383275.1		WP_027804950.1
Paraburkholderia	caballeronis	TNe-841 T	GCA_900104845.1
Paraburkholderia	caledonica	NBRC 102488 T	GCA_000685095.1		WP_167455738.1
Paraburkholderia	caribensis	MWAP64 T	GCA_001449005.1		WP_054932284.1
Paraburkholderia	caribensis	ABIP1334	PRJEB42536		WP_054932284.1
Paraburkholderia	diazotrophica	LMG 26031 T	GCA_900108945.1								WP_090870911.1
Paraburkholderia	dilworthii	WSM3556 T	GCA_000472525.1
Paraburkholderia	dipogonis	ICMP19430	GCA_004402975.1
Paraburkholderia	dokdonella	DCR13 T	GCA_003286395.1
Paraburkholderia	eburnea	JCM 18070 T	GCA_002917095.1
Paraburkholderia	ferrariae	NBRC 106233	GCA_000685035.1
Paraburkholderia	fungorum	ATCC BAA-463	GCA_000961515.1							WP_046566087.1
Paraburkholderia	ginsengisoli	NBRC 100965 T	GCA_000739735.1
Paraburkholderia	ginsengiterrae	DCY85 T	GCA_001645125.1		WP_064266283.1
Paraburkholderia	graminis	C4D1M T	GCA_000172415.1		WP_006047129.1
Paraburkholderia	heleia	NBRC 101817 T	GCA_000739775.1
Paraburkholderia	hospita	LMG 20598 T	GCA_902833685.1		WP_086908605.1
Paraburkholderia	insulsa	LMG 28183 T	GCA_003002115.1							WP_025496407.1
Paraburkholderia	kirstenboschensis	KB15 T	GCA_001636975.1
Paraburkholderia	kururiensis	M130	GCA_000341045.1		WP_026121637.1
Paraburkholderia	kururiensis	JCM10599 T	GCA_000616025.1
Paraburkholderia	lacunae	S27 T	GCA_003353175.1		WP_115107792.1						WP_115108274.1
Paraburkholderia	lycopersici	TNe-862 T	GCA_900096975.1
Paraburkholderia	madseniana	RP11 T	GCA_009690905.1		WP_154566487.1							WP_154559494.1
Paraburkholderia	megapolitana	LMG 23650 T	GCA_007556815.1		WP_091008781.1						WP_091006956.1
Paraburkholderia	mimosarum	LMG 23256 T	GCA_000472825.1
Paraburkholderia	monticola	JC2948 T	GCA_001580545.1
Paraburkholderia	nodosa	DSM 21604	GCA_000519185.1
Paraburkholderia	oxyphila	NBRC 105797 T	GCA_000685075.1
Paraburkholderia	pallida	7Mh5 T	GCA_004524855.1
Paraburkholderia	phenazinium	LMG 2247 T	GCA_900100735.1		WP_090692734.1	WP_090686254.1
Paraburkholderia	phenoliruptrix	BR3459a	GCA_000300095.1		WP_013592487.1
Paraburkholderia	phosphatilytica	7QSK02 T	GCA_003443895.1		WP_011004171.1	WP_118179567.1					WP_118183130.1
Paraburkholderia	phymatum	STM815 T	GCA_000020045.1
Paraburkholderia	phytofirmans	PsJN T	GCA_000020125.1							WP_012427087.1
Paraburkholderia	piptadeniae	STM 7183 T	GCA_900007165.2
Paraburkholderia	rhizosphaerae	LMG29544	GCA_004366595.1		WP_134193834.1
Paraburkholderia	rhynchosiae	WSM 3937 T	GCA_002879865.1		WP_102635757.1
Paraburkholderia	ribeironis	STM7296 T	GCA_900019265.1				WP_094781774.1
Paraburkholderia	sabiae	ABIP630	PRJEB42536		PSAB6_v1_60129						PSAB6_v1_260110
Paraburkholderia	sacchari	LMG 19450 T	GCA_000785435.2							WP_052148530.1
Paraburkholderia	sartisoli	LMG 24000 T	GCA_900107685.1
Paraburkholderia	sediminicola	LMG 24238 T	GCA_900104005.1		WP_073431562.1	WP_073428332.1
Paraburkholderia	silvatlantica	SRMrh-85	GCA_014191065.1
Paraburkholderia	sp	ABIP659	PRJEB42536
Paraburkholderia	sp	ABIP477	PRJEB42536		PCAR4_v1_60288
Paraburkholderia	sp	SOS3	GCA_001922345.1		WP_075159511.1					WP_075155603.1
Paraburkholderia	sp	CCGE1002	GCA_000092885.1
Paraburkholderia	sp	Msb3	GCA_902459535.1							WP_007175539.1
Paraburkholderia	sprentiae	WSM5005 T	GCA_001865575.1
Paraburkholderia	steynii	HC1.1ba T	GCA_004334975.1
Paraburkholderia	strydomiana	WK1.1f T	GCA_004334935.1
Paraburkholderia	susongensis	LMG 29540 T	GCA_900177725.1
Paraburkholderia	terrae	DSM 17804 T	GCA_002902925.1		WP_042308547.1
Paraburkholderia	terricola	LMG 20594 T	GCA_902833815.1		WP_073431562.1	WP_073428332.1
Paraburkholderia	tropica	LMG 22274 T	GCA_902833865.1		WP_074982095.1
Paraburkholderia	tuberum	DUS833	GCA_900101795.
Paraburkholderia	unamae	SCZa-39	GCA_003096875.1
Paraburkholderia	unamae	ABIP457	PRJEB42536
Paraburkholderia	xenovorans	LB400 T	GCA_000756045.1							WP_011487561.1
Robbsia	andropogonis	ICMP2807 T	GCA_000970345.1		WP_096335556.1	WP_046153344.1	WP_082102997.1		WP_157685648.1
Trinickia	caryophylli	HAMBI_2159 T	GCA_003350265.1		WP_085225535.1	WP_085227480.1		WP_085228132.1			WP_085228664.1
Trinickia	dabaoshanensis	GIMN1.004 T	GCA_002879885.1	WP_102645400.1	WP_102644583.1	WP_199189386.1					WP_102646824.1
Trinickia	dinghuensis	DHOM06 T	GCA_003367175.1		WP_115531699.1	WP_115535827.1					WP_115534598.1
Trinickia	fusca	7MK8-2 T	GCA_003628145.1	RKP46885.1	WP_121281072.1						WP_121277314.1
Trinickia	soli	GP25-8 T	GCA_002879855.1		WP_175084005.1						WP_102612081.1
Trinickia	symbiotica	JPY-345 T	GCA_002934455.1
