# Supplementary material for: Genetic Diversity of Type 3 Secretion System in Burkholderia s.l. and Links With Plant Host Adaptation
Source: Front Microbiol. 2021 Oct 20;12:761215. doi: 10.3389/fmicb.2021.761215 (PMC8565462; doi:10.3389/fmicb.2021.761215)
Supplement: Supplementary Table 5 — Intraspecific diversity of T3SS distribution for a selection of ten species. [file Table_5.XLSX]

## Sheet: Strains' T3SS
Species/Strain		Genbank	T3SS	Species/Strain		Genbank	T3SS	Species/Strain		Genbank	T3SS
Burkholderia anthina					LMG 6993	GCA_902499145.1	not detected		HI2221	GCA_001528585.1	BCI
	LMG 20980	GCA_902498995.1	BCI, Hrp-2		BCC0217	GCA_902500525.2	not detected		AU25340	GCA_001528545.1	BCI
	AZ-4-2-10-S1-D7	GCA_001547525.1	BCI, Hrp-2		R-18109	GCA_902499245.1	not detected		BCC0151	GCA_902833395.1	BCI
	LMG 20980	GCA_902498995.1	BCI, Hrp-2		R-50215	GCA_902499205.1	BCI		RS1	GCA_003203575.1	BCI
	3723STDY6437370	GCA_900631665.1	not detected		R-17378	GCA_902499275.1	not detected		BCC1172	GCA_902833625.1	BCI
	BCC1349	GCA_902830335.1	not detected		R-15816	GCA_902499095.1	BCI		BCC1193	GCA_902833555.1	BCI
	BCC0403	GCA_902830325.1	not detected		R-9940	GCA_902499295.1	not detected		BCC0194	GCA_902833365.1	BCI
	MSMB649WGS	GCA_001532915.1	BCI		R-15945	GCA_902499305.1	BCI		BCC1412	GCA_902833465.1	BCI
	MSMB0848	GCA_001524825.1	BCI, Hrp-2		R-18628	GCA_902499235.1	not detected		AU25004	GCA_001528525.1	BCI
	MSMB1496	GCA_001527785.1	BCI, Hrp-2		LMG 23254	GCA_902499025.1	not detected		BCC1170	GCA_902833495.1	BCI
	MSMB1497	GCA_001527555.1	BCI, Hrp-2		R-39750	GCA_902499215.1	Hrp-2		BCC1186	GCA_902833535.1	BCI
	XXVI	GCA_002925705.1	BCI, Hrp-2		LMG 14095	GCA_902499015.1	BCI		BCC0157	GCA_902833295.1	BCI
	MSMB0849	GCA_001524815.1	BCI, Hrp-2		LMG 6860t1	GCA_902499005.1	not detected		BCC1878	GCA_902829795.1	BCI
	MSMB1506WGS	GCA_001530695.1	BCI, Hrp-2		LK27	GCA_001038745.1	not detected		AU15829	GCA_001528495.1	BCI
	BCC0518	GCA_902830485.1	not detected		LMG 6863	GCA_902499055.1	not detected		FL-1-2-10-S1-D0	GCA_001523615.1	BCI
	BCC0036	GCA_902830145.1	Hrp-2		LMG 13014	GCA_902499175.1	not detected		BE10	GCA_003849655.1	BCI
	BCC0637	GCA_902830315.1	not detected	Burkholderia vietnamiensis					LA-5-5-30-S1-D2	GCA_001523535.1	BCI
	BCC1351	GCA_902829335.1	not detected		AU1233	GCA_001718775.1	BCI		LA-6-3-30-S1-D2	GCA_001522565.1	BCI
	BCC0636	GCA_902830345.1	not detected		FL-2-3-30-S1-D0	GCA_001718495.1	BCI		FL-2-2-10-S1-D0	GCA_001523755.1	BCI
	Bp8997	GCA_003857525.1	BCI, Hrp-2		FDAARGOS_239	GCA_003019945.1	BCI		HI3392	GCA_001529645.1	BCI
	AZ-4-2-30-S1-D7	GCA_001523905.1	not detected		MSMB608WGS	GCA_001718915.1	BCI		CBMB40	GCA_000980955.1	BCI
	BCC0635	GCA_902830445.1	not detected		HI2297	GCA_001718815.1	BCI		AU26564	GCA_001528565.1	BCI
	Bp9153	GCA_003854145.1	BCI, Hrp-2		LMG 10929	GCA_000959445.1	BCI		AU3578	GCA_002981575.1	BCI
	BCC1358	GCA_902830365.1	not detected		BBG1222	GCA_900631645.1	BCI		BCC0581	GCA_902833405.1	BCI
	BCC1363	GCA_902830415.1	not detected		BCC0268	GCA_902833425.1	BCI		MAG24	GCA_014860525.1	BCI
	BCC0634	GCA_902830375.1	not detected		JW13	GCA_900634425.1	BCI		G4	GCA_000016205.1	BCI
	BCC0638	GCA_902829625.1	BCI		BCC1408	GCA_902833505.1	BCI		LMG 10929	GCA_000959445.1	BCI
	BCC0485	GCA_902829375.1	not detected		BCC0190	GCA_902830265.1	BCI	Paraburkholderia caballeronis
Burkholderia contaminans					BCC0046	GCA_902833275.1	BCI		TNe-841	GCA_900104845.1	not detected
	MS14	GCA_001029145.1	BCI, SPI-1		WW_17	GCA_004343565.1	BCI		LMG 26416	GCA_900109675.1	not detected
	ZCC	GCA_007724625.1	BCI, SPI-1		BCC0040	GCA_902833385.1	BCI		TNe-878	GCA_003201435.1	not detected
	XL73	GCA_009755625.1	BCI, SPI-1		BCC0042	GCA_902833285.1	BCI		NZu-6	GCA_003259875.1	not detected
	SK875	GCA_009191525.1	BCI, SPI-1		BCC1176	GCA_902833605.1	BCI		TNe-835	GCA_003201635.1	not detected
	FL-1-2-30-S1-D0	GCA_003704285.1	BCI		BCC0324	GCA_902833345.1	BCI		TNe-8682	GCA_004365245.1	not detected
	170816	GCA_002924455.1	Hrp-2		BCC1409	GCA_902833595.1	BCI		TNe-8641	GCA_004366045.1	not detected
	LMG 23361	GCA_001758385.2	BCI, Hrp-2, SPI-1		BCC1162	GCA_902833325.1	BCI		TNe-834	GCA_004365795.1	not detected
	CH-1	GCA_004723625.1	BCI, SPI-1		BCC0128	GCA_902833415.1	BCI		TNe-8683	GCA_004368685.1	not detected
	LTEB	GCA_001865715.1	BCI		BCC1161	GCA_902833255.1	BCI	Paraburkholderia fungorum
	BCC0339	GCA_902830845.1	BCI, Hrp-2		BCC0027	GCA_902833235.1	BCI		GAS106B	GCA_900099835.1	not detected
	BCC1315	GCA_902830875.1	BCI, Hrp-2		BCC0124	GCA_902833355.1	BCI		ATCC BAA-463	GCA_000961515.1	PSI
	BCC0123	GCA_902830725.1	not detected		BCC1163	GCA_902833545.1	BCI		UM_TBK	GCA_013390345.1	PSI
	BCC0320	GCA_902830835.1	BCI		BCC1309	GCA_902833565.1	BCI		LMG 16225	GCA_902833645.1	PSI
	BCC0254	GCA_902830865.1	BCI, Hrp-2		FL-2-5-30-S1-D0	GCA_001523965.1	BCI		FDAARGOS_245	GCA_002891075.1	PSI
	R-18175	GCA_902499325.1	Hrp-2		BCC0142	GCA_902833265.1	BCI		SEMIA 4007	GCA_014198855.1	PSI
	R-18442	GCA_902499225.1	Hrp-2		BCC1304	GCA_902833475.1	BCI		SEMIA 4013	GCA_014205755.1	PSI
	R-71171	GCA_902499265.1	not detected		FL-2-3-10-S1-D7	GCA_001525665.1	BCI		SEMIA 4056	GCA_014200165.1	PSI
	Bp9025	GCA_003853875.1	BCI		AZ-3-1-30-S1-D7	GCA_001523585.1	BCI		ES3-20	GCA_003610895.1	not detected
	Bp9000	GCA_003853895.1	BCI, Hrp-2		BCC1301	GCA_902833615.1	BCI		BH370	GCA_900185605.1	PSI
	Bp9001	GCA_003854375.1	Hrp-2		FL-5-1-10-S1-D0	GCA_001524005.1	BCI		S2_003_000_R1_1	GCA_003243335.1	PSI
	293K04B	GCA_002270525.1	BCI		BCC0104	GCA_902833335.1	BCI		NBRC 102489	GCA_000685055.1	PSI
	s56	GCA_014141665.1	BCI		FL-2-3-10-S3-D0	GCA_001523705.1	BCI	Paraburkholderia kururiensis
	s53	GCA_014141725.1	BCI		WPB	GCA_900102765.1	BCI		LMG 19447	GCA_902833705.1	Hrp-2
	Bp9018	GCA_003853905.1	BCI, Hrp-2		FL-2-5-10-S1-D0	GCA_001523945.1	BCI		KP23	GCA_003986935.1	Hrp-2
	R-71033	GCA_902499255.1	BCI		FL-2-2-30-S1-D0	GCA_001523785.1	BCI		M130	GCA_000341045.1	Hrp-2
	R-19218	GCA_902499345.1	Hrp-2		BCC0136	GCA_902833435.1	BCI		NBRC 107107	GCA_000739795.1	Hrp-2
	LMG 23253	GCA_902499085.1	not detected		FL-7-5-30-S2-D0	GCA_001524305.1	BCI	Paraburkholderia silvatlantica
	AU20979	GCA_002981225.1	BCI		BCC0185	GCA_902833315.1	BCI		SRCL-318	GCA_003217075.1	not detected
	Bp8999	GCA_003854385.1	Hrp-2		FL-7-2-10-S2-D0	GCA_001524205.1	BCI		SRMrh-85	GCA_014191065.1	not detected
	s47	GCA_014141865.1	BCI		FL-7-3-30-S2-D0	GCA_001524225.1	BCI		SRCL-319	GCA_004363225.1	not detected
	s52	GCA_014141755.1	BCI		FL-7-4-10-S1-D0	GCA_001524235.1	BCI		PSCR-88	GCA_003096715.1	not detected
	BCC0132	GCA_902830775.1	BCI		FL-5-2-10-S1-D0	GCA_001524025.1	BCI		TPCrh-89	GCA_003201275.1	not detected
	R-18430	GCA_902499285.1	not detected		FL-7-4-30-S3-D0	GCA_001524285.1	BCI	Paraburkholderia tropica
	ZCC50	GCA_003316785.1	BCI		BCC0028	GCA_902833215.1	BCI		LMG 22274	GCA_902833865.1	Hrp-2
	s54	GCA_014141685.1	BCI		WP40	GCA_900119435.1	BCI		IAC135	GCA_014171495.1	Hrp-2
	AU10235	GCA_002980735.1	Hrp-2		FL-5-2-10-S2-D0	GCA_001524065.1	BCI		Ppe8	GCA_002071575.1	Hrp-2
	R-37747	GCA_902499195.1	not detected		BCC0029	GCA_902829455.1	BCI		KACC13422	GCA_007474615.1	Hrp-2
	FFI-28	GCA_001720405.1	not detected		HI3908	GCA_001530215.1	BCI		MCu-82	GCA_014206835.1	Hrp-2
	NZ	GCA_003363165.1	not detected		FL-7-1-10-S1-D0	GCA_001524145.1	BCI		TSj-832	GCA_014191145.1	Hrp-2
	BCC1590	GCA_903879325.1	not detected		FL-2-4-30-S1-D0	GCA_001525645.1	BCI		BCC1637	GCA_902833825.1	Hrp-2
	FFH2055	GCA_000987055.1	BCI		FL-7-4-30-S2-D0	GCA_001524265.1	BCI		MTo-16	GCA_014191085.1	Hrp-2
Burkholderia lata					BCC0587	GCA_902833305.1	BCI		SIr-6563	GCA_003201665.1	Hrp-2
	383	GCA_902832775.1	not detected		BCC0129	GCA_902833445.1	BCI		SIr-6529	GCA_003253955.1	Hrp-2
	A05	GCA_000012945.1	not detected		BCC0126	GCA_902833375.1	BCI		P-31	GCA_001673675.1	Hrp-2
	FL-7-5-30-S1-D0	GCA_003711145.1	BCI		FL-2-1-10-S1-D0	GCA_001525685.1	BCI	Trinickia symbiotica
	BCC0174	GCA_001718575.1	not detected		BAA-248	GCA_001527445.1	BCI		JPY-366	GCA_003028655.1	not detected
	R-18110	GCA_902499335.1	BCI		FL-5-2-10-S1-D0	GCA_001524025.1	BCI		JPY-345	GCA_002934455.1	not detected
	LMG 6992	GCA_902500455.1	not detected		AU21726	GCA_001529585.1	BCI		JPY-581	GCA_002879935.1	not detected
	R-18112	GCA_902499315.1	Hrp-2		PC082	GCA_001541005.1	BCI		JPY-347	GCA_000373005.1	not detected
