# Supplementary material for: Genetic Diversity of Type 3 Secretion System in Burkholderia s.l. and Links With Plant Host Adaptation
Source: Front Microbiol. 2021 Oct 20;12:761215. doi: 10.3389/fmicb.2021.761215 (PMC8565462; doi:10.3389/fmicb.2021.761215)
Supplement: Supplementary Table 6 — Curated list of candidate effectors in Burkholderia s.l. species. [file Table_6.XLSX]

## Sheet: Sheet1
							Blast Results										EffectiveT3 Results
Effector ID	Effector Category	Origin organism	Species	T3SS	Prot ID	sequence	% identity	alignment length	mismatches	gap opens	q. start	q. end	s. start	s. end	evalue	bit score	EffectiveT3 Score	CCBD	CCBD Position
BapC	Substrate	Burkholderia	B_ambifaria	Hrp-2;BCI	B_ambifaria_20923.1	MPRHTARSISHATPKIAATIALSCALHGAAWADCLDDAATFQHVSVSLLRGIAQVESGMNPNAINTNTNGTVDIGLMQINSTWLPTLAREGITRESLFDACTNAYVGAWILSQNIRQLGANWTAIGAYNAASPDKRLAYARKVYDAIRTMPDSPDTPMPILPPSFTPPQQVQAYNPFASLSVSAPPAARARTLSPAAPPPPQGGPAGPAGTYNFGWTVTGADQAKPTQVFDDGARIYVQFSDMKHMPAIFTETSSGRVLMSWELQFPYAVLTRPAQTLIFQLGPFEARAQRGAAGATTQAGAGAAAGASRSGATTAATTPAGKPHANASAKRTASADALWYLNTPSTSGSAATANTAPTTTSSASSNTPATWPTAVTSNTPPPAATPQAPAARVSTDAL…	47.101	138	72	1	20	157	15	151	1.68e-32	123	0.99863	no
BapC	Substrate	Burkholderia	B_anthina	Hrp-2;BCI	B_anthina_34961.1	MPRHTSRPLGRATPTIASTIALSCALCGVARADCLDDAAAFQHVSVSLMRGIAQVESGMNPNAVNTNTNGTVDIGLMQINSTWLPTLAREGITRESLFDACTNAYVGAWILSQNIRQLGPNWNAIGAYNSASPDKRLAYARKVYDAIRTMPDSPDTPMPILPPSFTPPQQAQTYNPFASLSVSAPPVTRARTISPASPPPPPQGGPAGPAGTYNFGWTVTGADQAKPTQVFDDGARVYVQFSDMKHVPAIFTETSAGRVLMSWELQFPYAVVTRPAQTLIFQLGPFEARAQRGAAAAGMTAQAGTAGTATGGASKKSASAAANAATNAAPNTAAKRTASADALWYVNTPSTSGTAAASPSTANIPATLPTAITSNTPPPAPAQAPAAQPSRASADALWY…	46.853	143	73	1	9	151	6	145	1.56e-33	126	0.99685	no
BapC	Substrate	Burkholderia	B_diffusa	BCI	B_diffusa_57209.1	MPRKTARSISQATPKIVATIALSCALHGFARADCLDDAATFQKVSVSLLRGIAQVESGMNPNAINTNTNGTVDIGLMQINSTWLPTLAREGISRESLFDACTNAYVGAWILSQNIRQLGANWNAIGAYNSASPDKRLAYARKVYDAIRTMPDSPDTPMPILPPSFTPPQQVQAYNPFASLSVSAPPVARARTLAPAAPPPQPQGGPAGPAGTYNFGWTVTGADQARPTQVFDDGARIYVQFSDMKHVPAIFTETSSGRVLMSWELQFPYAVLTRPAQTLIFQLGPFEARAQHGAAGATAQGGTATTAATQRSGAAASAATAPAVKHTANASAKRTTSSDALWYIDTASTSGSAATSSSTATTSTASTTSQTPATWPTAVTSNTPPPVATPQAPAATKPA…	52.542	118	56	0	34	151	28	145	3.12e-33	125	0.14228	no
BapC	Substrate	Burkholderia	B_dolosa	Hrp-2;SPI-1;BCI	B_dolosa_09816.1	MLRAIAWQESHGNANALHRNRNGSTDYGMMQINSIHLPVLSRYGVSADDLMNPCLSVYVAAWHLHKMMVKYGNTWTAVGAYHSETPAERDRYARSVERIVERMKLADDGQ	51.042	96	47	0	54	149	1	96	8.29e-26	99	0.98643	no
BipB	Translocon	Burkholderia	B_dolosa	Hrp-2;SPI-1;BCI	B_dolosa_09518.1	MSEINNDGISGAWQVSPRFVSADLQRAAAANRLAVGGADCQQLLAEMVEVFGRQDDGAKGERPDGSPLRQPSVPFGRALEVVKSVLPQLQQMPLSRLAENASAIEQRRAAEAHDRETHVSGYAAAVGELETEVEGFGRMLEQYAKLDAHGKTADDEIARVQTARVRAFDAFEAADEAARQPRVGAPDAMQREVSALETLLLLFSKFSEMLSERAESRIEHESAQIDIARKERLQKMLDEMDRVEKENAKAEELNKTAGCVGKIIGAVVTAVATIGAVFTGGASLAVAGIGLALMAADSIVQAATGKSFMEELFKPVMAVLQPVLEFLSDKLSDVLQALGVGEEIAKMIAMVTVAVAMVGAIAAVSLSGAGSLVAKGAGKVASLLAKGVERTLGKLVPEA…	33.238	349	182	16	281	602	199	523	1.25e-26	118	1	no
SseI|SrfH	Substrate	Salmonella	B_dolosa	Hrp-2;SPI-1;BCI	B_dolosa_11427.1	MRIFYSNESIREMLSSNDDPSSKRARETRQLFLELDRIDSSSNRFDDKQVLLKGNSKKLSIIAILMGANSLRVVTENVHRVSRAIIPRDTLSCPSQGEMSCRSELREQFFAEDLSKPICQKEAAYRIDFPVTPLATKRTIVNHPRDEEEVAARNSGHAGGDSTAIEMSTVLLPLVAPVVGDGLPSTWAGWKSTIFRTAACGFFLTTGGLLARYFFNRGGAGQFEEKGSALKVISSLEEYFAVDDFRGGDNTLESDESWEVVPDNQSTPKAEAYVLPNSNKKAGSKDVPASPPLDEPKIEKMDFSCIEERTSITWEIAFRQIGKTLKDPLNELAKESQVIYYYNNYEKCPEKADVDKLSYVMERIDFAAKFIMSMSPSLNRVVVVQDIGSELFQRMADEI…	35.673	171	107	3	148	317	760	928	1.78e-24	108	1	no
HopAI1	Substrate	Pseudomonas	B_gladioli	Hrp-2	B_gladioli_94503.1	MPRPTLSLNIPTPNTNQTAQASPSQTGHAAAAATPSPSNRSAGTAQNFPGMPGQRASRPGGGLRRPMAPSLNLGGLGMSGHAHASPSSPVMGANQRLAAQAAQIRQQLHGVSPTAIAPTSRPPSLDDLGSPTIETPHHSTSNLGNDYFINVRAKHAAPNAPFDGHKVHLSVDPRQFARAYAALAPLLFSSQSPVTRFKLTDMARAGAATPSPANDRVTQGAQFTLYLQPNPATGSYDAQQIHALRSFVGQCEHELNRAGVGAGMIPGSDVPVGSHASYRNENYERSGMTMEMANEPMCQLLRHA	37.805	164	94	5	73	235	145	301	1.47e-24	103	1	no
HopP1	Substrate	Pseudomonas	B_gladioli	Hrp-2	B_gladioli_97754.1	MSMSVDAAGSSTLDPYQSSGQGNTQALQQLAQLEQLIQQLIAELQMFSQLNNLANQKPSPSVGGASGGGGGGGMPALSDGGGGGGGPQTLAAAPGGAPAAADASPATGSGAPADSTGAPATAGASSVQATPDASGGDMTPQEVASKYKDEIMSASQSTGVPPGIIAGQIWQESKGIANTPGGGLMQLGPNEFQQYGGGDISNPADNIRAGANYMKDLANQFGGNMGAALRAYNSGPNGVDLSNLNATPAGTGDPTYVQKVMQAAQQSGLATA	38.068	176	89	6	141	313	107	265	1.62e-22	98.6	1	no
HrpK	Translocon	Erwinia	B_gladioli	Hrp-2	B_gladioli_96798.1	MTSLNSLSYSQTMNVPTTTDPSSSSGGGIQNALQMMEQLEQQLQAMVRNLASAAQQQGSGDDGGDAAPSGQLPQMNAPSPMQDPSMSGAGTLGGATGAAGASGAATDDGKYAALDQYSQSNDQSDLAKWSDLASPEQGVSLERPLAAMQILSGKAGPDGQPPTEAQKAAAMQFVNDNPSLKTALQNTGALKSDGTIDTKKMQGFMGQVSTNLDQADSDIKDYMKKHPDADADSVNVERSAGLMKAYNAIAGESEGHKSNGKNGNNYTHGGKSGGGLTTQQQVEDLQKNSGFSSALKSAAQAFGSDGGFDDLDRSGDDKATHKRDQIYSTKNLDHFLSDDAPTTQAGSQQFLQDASLQNITGNTDISSLNGDIIQNPQNYTPQQKAAVMVKLMETLVDVQ…	35.671	328	167	12	117	416	126	437	9.46e-36	147	1	no
RipAI|Rip41	Substrate	Ralstonia	B_gladioli	Hrp-2	B_gladioli_96244.1	MTRIPSHSVLPDFALPAREGPAGARPASAGPSAAPSGAADAPIAGLRTLGVDGKRSRGGLDPLRREETRERLGRLRTELARIRPLPDTAEAAREAILMAMARAGLTSWSLPGLQDAATLAYRDGSRRLALISHAIILNPWGAFRIVDLRAGAQVYFELAGAGPRDFVAPRDRQSIAGVAVKLGRKGA	53.271	107	50	0	170	276	64	170	8.9e-27	106	0.75509	no
RipG1|Rip53|Gala1	Substrate	Ralstonia	B_gladioli	Hrp-2	B_gladioli_99441.1	MKSSLTGVSASHDAGIPVADSHATQPEPDHGAPSTNANTGLLSGLGALRRTFAGGSGAKPATADATGNTEQRARVPAELLHQIAASGGAETRRAMRPVSRQFHAIAEDQTTQRRLTSSTHLRKVAQAIDQGRYPKLSHLDASGLELRAPSSRRSLAAPFGEAPLPALGKLEKLDLQENGNLGSQGLIQLIGDGAQLRELNAAGTGAGDAGAQHLANLPQLRKLGYGDMRLTIAGVRALAAHPGLESLALGNSPGVGHEGAQVLAGNGRLRELTLDNCAIGNRGAEALAGMTGLQRLRLPDNDIGDRGALALAANPRLLHLDLRGNSGISQPVRQQLAEQARATGRVILV	38.462	182	104	4	433	606	144	325	5.39e-11	68.9	1	no
RipG3|Rip28|Gala3	Substrate	Ralstonia	B_gladioli	Hrp-2	B_gladioli_95287.1	MPAYFYPSGSGATAWKTLASNAASVPLTAIVNPNSGPGTAIDPAYTNVIAKVRAAGGKVIAYVHTSYGNRSLSDVTNDINAYLAFYTVDGFFIDEMANDSSAAHLQYYQSLYNYIKGLSASYQVVNNPGTNIPEIYASLPVADRFVVYEDKQANYASYSPAAWQAAYSPDRFIHIVYNTSAAQLSGDLQFAVAHGAGGIYVTSLKLPNPYNGLPSYWSQEVAGVAALNPPAATASNKTAMRGSR	60.352	227	89	1	26	252	1	226	6.24e-93	276	1	no
HopP1	Substrate	Pseudomonas	B_gladioli_ABIP2048	Hrp-2	B_gladioli_ABIP_1610038	MTPQQVASKYKDEIMSASQSTGVPPGIIAGQIWQESKGIANTPGGGLMQLGPNEFQQYGGGDISNPADNIRAGANYMKDLANQFGGNMGAALRAYNSGPNGVDLSNLNATPAGTGDPTYVQKVMQAAQQSGLATA*	41.135	141	65	5	176	313	3	128	1.09e-21	92.8	1	no
RipG1|Rip53|Gala1	Substrate	Ralstonia	B_gladioli_ABIP2048	Hrp-2	B_gladioli_ABIP_3220009	MKSSLTGVSASHDAGIPVADSHATQPEPDHGAPSTNASPGLLSGLGALRRAFAGGSGAKPATADATGNTGQRARVPAELLHQIAASGGAETRRAMRPVSRQFHAIAEDQTTQRRLTSSTHLRKVAQAIDRGRYPKLSHLDASGLELRAPSSRRSLAAPFGEPPLPALGKLEKLDLQENGKLGSQGLIQLIGDGAQLRELNAAGTGAGDAGAQHLANLPQLRKLGYGDMRLTIAGVRALAAHPGLESLALGNSPGVGHEGAQVLAGNGRLRELTLDNCAIGNRGAEALAGMTGLQRLRLPDNDIGDRGALALAANPRLLHLDLRGNSGISQPVRRQLAEQARATGRVILV*	38.462	182	104	4	433	606	144	325	1.07e-11	70.9	1	no
BapC	Substrate	Burkholderia	B_glumae	Hrp-2	B_glumae_62571.1	MRSAQSSHYLFYSSQSSRRSDHGVRSWPRRTVFARLYRLVGGIVGFVALAAHFSSTASASVCHGDPFVSAAAIYQLDPDLLRAITWVESRGIPSAVGPKLAGGHRAWGAAQINDIHLPELVSYGVTREDLLDPCVNLKLSAWVLANCIRSKGATWAAVGCYNAGPASSNTTAQAKYVRLVQRAYAGYRAQSAAAMSASGRAK	33.333	141	89	2	18	153	44	184	4.7e-12	65.5	1	no
HrpK	Translocon	Erwinia	B_glumae	Hrp-2	B_glumae_63212.1	MTSLSTLPFSPPVAAPSMTGVADPSSSLQAGMQQLEQIDSQLQQMVRALMSSAQQQEAGGNSGSSDATPSSSLAMPQTAAATLPQEGATGAGAGAASGAATDDGKYAALDSYSQANDQSDLAKWADLAPPDQGASLERPLAAMQILSGKAGPDGQPPSDAQKAAAMQFVNDNPSLKTALQNTGALKSDGTIDTKKMNAFMGQVSTNLDQADSDIKDYMKKHPDADADSVNVERSAGLLKAYNAIAGESEGHKSNGKNGHNYTHGGKSGGGLTTQKQIEDLQKDAGFSASLKAAAQAFGSDGGFDDLDRSGDDKATSKRDQVYSTKNLDHFLHDDAPTTQAGSQQFLQDASLQNITGNTDISQLNGDVIQNPQNYTPQQKAAVMVKLMETLVDVQAGGSD…	34.557	327	172	11	117	416	121	432	9.43e-33	138	1	no
RipAI|Rip41	Substrate	Ralstonia	B_glumae	Hrp-2	B_glumae_64434.1	MTRIPPSNLPLAQAPPAADASAPGPAPDAPGPASAPGGSLAGLRSITADGTRARGALAALRSEATRERLGRLRRELARISPPPATAEAAHAAVLAALARANLAGWTMPALDEAEVLAYPDGSRRIMLIAHAIIFNPSGAFRIVDLRANAPVYFEAAGEGACRFVMPRDRRGAGVANGRRRSGAR	54.688	64	29	0	213	276	104	167	9.06e-15	74.3	1	no
RipG3|Rip28|Gala3	Substrate	Ralstonia	B_glumae	Hrp-2	B_glumae_64637.1	MPAYFYPSGSGATAWNTLATNAASVPLTAIVNPNSGPGTAADPAYTGAIAKLRAAGGKVIAYVHTSYGARPLSDVTADINKYLAFYAVDGFFIDEMANDATTAHVQYYQSLYNYIKGLSPNYQVVNNPGTTLPEIYASLPVADRFVVYENKQANYAGFVPNAWQAAYGADRFVHIVYNASASQLTGVLQLAVTNGAGGIYVTSLKLPNPYNGLPSYWSQEVLAVAALNPAPVSALGKNGRAAAVRPGGKRR	59.471	227	91	1	26	252	1	226	5.16e-92	275	1	no
XopAL1	Substrate	Xanthomonas	B_glumae	Hrp-2	B_glumae_63676.1	MFKKIFSGGDSSTSWNALANVDRDDVVKTHESVAPGSIGIGSYSHATVRVAPATLQNLKAASWANRAAKRVMEHGAGNQRVDIHASSGESWARSEGGASKYPSRIERAQKEQGGNCHVFTDVATAALHSGNGPEFSGSVHRVWLKLPTPPGGQEKDHVFATIGDPERSAAQDVVVVDAWPGHPSACTLDRATLVDASTGERHHLASLLSNRNTRYISSQVRANSADSERLTKIKPMSTHDVNKQLRKMGAPEVGPDLVRHIEQQAHARTGTPLFDVRVATDPSIRYTDGTSYAQTFDEVSTDTLSKQQAGRSSLR	33.019	318	178	12	8	299	7	315	6.79e-37	137	0.93853	no
BapA	Substrate	Burkholderia	B_humptydooensis	Hrp-2;SPI-1;SPI-2	B_humptydooensis_72468.1	MPPSIHRSSSLNSTPAAVAGGAPRSSGRGGFPADVARVASARRHTLPVIGTRRGVENDRSASALRESFRQRLDTVSSRAMQPPEDDPRATAATAGQPHGATSLEQARAYLGELAGERRGALTTLVAQLGGHDRRALDHLAMTVHALHLTVDDASHATTFAGIGDALASFLAAAARAGARNGSASRDLCVEGNKDYRKLCERVGALLRADGVASAMFGRARERGDAAAGALVSERLGGRMDGHVRTNGMVNRHGGDAQLRMADAAQRFALGARHATNLVDMVGTALDLLGRTDQLLNDVALKRPGADPGADPGGAPTAPHGGPAPDAPPQSVAPVVVNNHNENNVNVNLDGLEKLVGDLGRMIGALLTRMDASDPPRAQRPADDANGPARARATVVKAPV…	60.855	889	219	17	1	880	1	769	0	758	1	no
BipB	Translocon	Burkholderia	B_humptydooensis	Hrp-2;SPI-1;SPI-2	B_humptydooensis_72464.1	MSSGVQGGSAANANAYQTHPLRDAARALGTLSPQAYVDVVSAAQRNFLERMSQLASGQCGAQPGTDDARLDRLDDKPALRAPQERDAPQSDTANAQPQDGGSRASGAAKLTELLGVLMSVISASSLDELKQRSDIWNQMSKAAQDNLNRLSDAFQRATDDAKAATDAAAQAAAAAKQAAADAKAADAAVDAAQKRYDDAVKQGLPDDQLKALKAALEQAKQQASDAHGRADALQADAAQKLDAATALATQARECEQQVDDAVNQAAQQYGASAPLRAASPKLSGAAELTAVLGKLQELISSGNVKELESKQKLFTEMQAKREAELQKKSDEYQAQVKKAEEMQKTMGCIGKIVGWVITAVSFAAAAFTGGASLALAAVGLALAVGDEISRATTGVSFMD…	92.038	628	41	3	1	620	1	627	0	973	1	no
BipC	Translocon	Burkholderia	B_humptydooensis	Hrp-2;SPI-1;SPI-2	B_humptydooensis_72465.1	MSIGVQSSGINISNPELSRLADAGLPGQGEKAVRDDGRAVARADAALAAAVGERVSQQRDAGPGEPRVELAQPKPAAQTRATDRRTVSGMEREHKRLAASQMPAVRNMLDALVQRHAPPADAKAGGEGAKRVGDDAPRATANEPQRFSFAEDKAFDAMLALGIAMQKNVQSDLVMQGKLTTLAHDAMMSAAAQDRSIGAAQMTAAIAGGALQAATSLGGAAQQMKGLSTKSMSIEKEMKPQAELKQFHAEQALELRGVNKPVLQNDAVSHVKVKRDTGEAARHEIDPGGERMSDEHASVLAQEAPARQHRIDMHGMRHEQNLVKASRQQMKGDLIQSGGQIGRNQIDGASAQQQGADRAEQKEDESAQQTAMAAASARDEAAHRGREAAQKAIDAAKSQ…	85.203	419	59	2	1	419	1	416	0	642	1	no
BsaL	Needle	Burkholderia	B_humptydooensis	Hrp-2;SPI-1;SPI-2	B_humptydooensis_72451.1	MSNSPTPLLADYEWSGYLTGIGRAFDTGVKDLNQQLQDAQANLTKNPSDPTALANYQMIMSEYNLYRNAQSSAVKSMKDIDSSIVSNFR	96.629	89	3	0	1	89	1	89	1.46e-58	177	0.94594	no
EseB	Translocon	Edwardsiella	B_humptydooensis	Hrp-2;SPI-1;SPI-2	B_humptydooensis_74347.1	MTTITHNPVQFQMSQSVSGSEAGGHNVKNSHPIGDSIAMMLVIMDLLSRQTSAKLDDMQKKSNISRDAQDMANKVEASLAKLIKAEDKTTLDDSVIQYLRENNILVNDKTIDEFLADKEGGKLDKADLMSVKAALESVAGRASDFVQQSQLKMQQLMQNYNTAVQMINSLQSMLAESTKGIASAIR	41.104	163	85	3	36	198	35	186	1e-31	117	1	no
EseC	Translocon	Edwardsiella	B_humptydooensis	Hrp-2;SPI-1;SPI-2	B_humptydooensis_74348.1	MTVSLSMTGPQGSVPIASREPAEQAERARAATQAMLGGVSVIVDDVRARLPDATGIACRALVSLKDAAQALGRIIDKFDSATAPGAKHGAADLRDFGNVSMDSMLLATTLLSSKVLGNTAELKTKALSIMSAKQEEVRRQEVQEYREQIDKAIEQQQKAKKAGIFGVIFDWIVAAVEVVSGVAKIVGGALTGNVTTVAGGAMDLMAGFAGVIKATMNTLALIDKNNAEKYHAVADVAAKVQLAFEIAGAVVDITSAARNMLLTKAIPKATTAVLQQGAEQALVSAIKAGSKDAIAQAVGKEVAAQVSDQILQGIGKAALEASKKAGKDAAQKAVQQLGVNRMLESFSREAIEKMVAKSVEKVASKAIEEGIEMSAKELTKAITREVNKEVMSAALRAST…	38.681	455	237	5	89	505	57	507	1.7e-87	281	1	no
BapC	Substrate	Burkholderia	B_latens	BCI	B_latens_04173.1	MPRQTIRSISHATPKLAATIALSCALHALARADCLDDAATFQKVSVSLLRGIAQVESGMNPNAVNTNTNGTVDIGLMQINSTWLPTLAREGITRESLFDACTNAYVGAWILSQNIRQLGANWNAIGAYNSSSPDKRLAYARKVYDAIRTLPDSPDTPMPILPPSFTPPQQVQAYNPFASLSVSAPPVARARSLAPAAPPPQPQGGPAGPAGTYNFGWTITGADQAKPTQVFDDGARIYVQFSDMKHVPAIFTETSSGRVLMSWELQFPYAVLTRPAQTLIFQLGPFEARAQRGAAGMTAQAGAGASTGGQRSGAIATPAAKPAAANASASAPAKRTASADALWYLNTSSTSGSASTSGAANTAPVSTSANAPATWPTAVTSTTPPPSAPTPATAAPSTR…	52.137	117	56	0	35	151	29	145	1.62e-32	124	0.91289	no
BapA	Substrate	Burkholderia	B_mallei	Hrp-2;SPI-1	B_mallei_53883.1	MPPSIHRTSSINSTPAVTAAGARRASGPGGVLSADVARVASARRHTMPEIGARRGVDGDRAAPAPRESFRRRLETVSSRAPTPPEADSRAANARTTGAADGAGATGAAAGPSHGATSLDAARAYLAELAGDRGGALTTLVAQLNGHDRRALDHLALTVHALHLSVDDASHAKTFAGIGDALASFLAAAARANAKPGSTPRDLCVEGNKGYRKLCECVGALLRSDGIANALFGRARERGDAAADTLVSERLGGRMDGHVRTNGMVNRHGGDAQRRMADAAQRFALGARHATNLVDMVGTALELLGRTDQLLNDVSLKRPAAEPGGPRAPGGGPAAPAGPASGAAQQPAAPVVVNNHNENNVNVNLDGLERLVGDLGKMMGALLERMGAYDPSHTRPAAPD…	97.545	896	5	4	1	880	1	895	0	1647	1	no
BipB	Translocon	Burkholderia	B_mallei	Hrp-2;SPI-1	B_mallei_54812.1	MSSGVQGGPAANANAYQTHPLRDAASALGTLSPQAYVDVVSAAQRNFLERMSQLASEQCDAQPAAHDARLDDRPALRAPQERDAPPLGASDTGSRASGAAKLTELLGVLMSVISASSLDELKQRSDIWNQMSKAAQDNLSRLSDAFQRATDEAKAAADAAEQAAAAAKQAGADAKAADAAVDAAQKRYDDAVKQGLPDDRLQSLKAALEQARQQAGDAHGRADALQADATKKLDAASALATQARACEQQVDDAVNQATQQYGASASLRTPQSPRLSGAAELTAVLGKLQELISSGNVKELESKQKLFTEMQAKREAELQKKSDEYQAQVKKAEEMQKTMGCIGKIVGWVITAVSFAAAAFTGGASLALAAVGLALAVGDEISRATTGVSFMDKLMQPVM…	100	620	0	0	1	620	1	620	0	1226	0.99944	no
BipC	Translocon	Burkholderia	B_mallei	Hrp-2;SPI-1	B_mallei_53493.1	MSIGVQSSGINISHAELSRLVDAGKSEQGDKAVRDDGRALARADAALAAVVGERVAARRDAVAGSGAQRVELARPKPDAQTRATDRRTVSGLEREHKRLAASQTPRVTGMHDALVQRHVSLDGAKAAHGEGVKRAAGDAPRAAADAPQRFAFADDKAFDAMLALGAAMQKNVQSDLAMQGKLTMLAHDAMMSAAAQDRSIGAAQMTAAIAGGALQATTSLGGAMQQMKSLSTKSMSIEKELKPQAELKQFHAEQALELRGINKPVLSNDEVSHVKIKRDTGETVRHEIDHGGERMSDEHASVLAQEAPARQHRIDMHGMRHEENLVKAGRQQMKGDLLQSGGQIGKNQIDGASAQQQGADRAEQKEDENAQQTAMAAASTRDEAAHRSREAAQKAIDAA…	100	419	0	0	1	419	1	419	0	824	0.99992	no
BsaL	Needle	Burkholderia	B_mallei	Hrp-2;SPI-1	B_mallei_55095.1	MSNPPTPLLTDYEWSGYLTGIGRAFDDGVKDLNKQLQDAQANLTKNPSDPTALANYQMIMSEYNLYRNAQSSAVKSMKDIDSSIVSNFR	98.876	89	1	0	1	89	1	89	1.67e-60	182	0.90943	no
BapA	Substrate	Burkholderia	B_oklahomensis	Hrp-2;SPI-1;SPI-2	B_oklahomensis_34329.1	MPPSIHRSSSVNSAPAAVAGRAIRSSNREREFSTGVTRVSSARRHSMPDIGARRVGAADGDASALRESFHRQLDTVSSRPQQPPAGEPREAGVPTGESHGATSLEQARAYLGELAGDRRGALTTLVARLNGHDQRALDHLALTVHALHLTADDARHADAFAGIGDALASFFAAAARSGGKSAPMSRDLCIEDNKHYRKLCERVGSLLRADGIADAMFGRARERGDAAADVLVSERLGGRMDGSVRTNGMLNQHSGRAQLSMADNAMKFALGARHATNLVDMAGTALALLGRTDQLLNDVSLKQPATDPGGPRAPRGEPAAPQGGPEPGAAPQPAAPVVVNNHNENNVNVNLDGLEKLVSDLGRTIGALLTRMDGFDPSRAQRPADDANGPVRERTGGHS…	61.628	602	174	12	1	571	1	576	0	551	1	no
BipB	Translocon	Burkholderia	B_oklahomensis	Hrp-2;SPI-1;SPI-2	B_oklahomensis_35190.1	MSSGVQGGSTANVNAYQTHPLRDAASALGTLSPQAYVDVVSAAQRNFLERMSQLASEQCDAQPVARDARLDEKPALGAPRERGASQYDAADEKASDNGSRATGGAKLAELLGVLMSIISASSLEELKQRSNIWNQMSKAAQDSLNRLSDALQRATDAAKEATDAAERAAAAAKQAAADAKAADAAVGAAQKDYDAGAERGLPDEKMKMLQDALEQAKQQAGEAHNRADALQADATKKLDKAAALATQAREHEQQVDDAVNRASQQYGASAPQRAAPTLSGAAKLTAVLGKLQELISAGNVKELESKQKLFTEMQAKREAELQKKSDEYQEQVKKAAEMQQTMGCVGKIVGWLITAVSFAAAAFTGGASLALAAVGLALAVGDEIGRATTGVSFMDKLMQ…	85.28	625	85	2	1	620	1	623	0	942	1	no
BipC	Translocon	Burkholderia	B_oklahomensis	Hrp-2;SPI-1;SPI-2	B_oklahomensis_34311.1	MSIGVQNSGINISNAELSRLVDVGMSEQGDKVVRDDGRALVRADAALAAVVGARVSPQRDADAGAQRVELAQPKPAAQTLAMDRQTVSGIEREHKRLAASQMPAVTGMHDALVQRHASLADAKARGDEAPRAAAGGPQRYSFASDKGFDALLALGIAMQKNVQSELVMQGKLTMLAHNAMMSAAEQDRRIGAAQMTAAITGGVLQATTSLGGAVQQMRGLNTKAGSIEKELKPQAELKKFHAEQSLELRGVNKPVVSNDGASHVNVKHDTGKTTSHEINQGGDGVSDEHTNRLMKEAANRQHTIDMQGARHEQNQLKAGHQQMKGDLTQSSGQISKNVIDGSSAQQQGADRAEQRMDESAQQTAMAMASARDEAAHRSRDAAQKALDAAKSQIANSNAV…	75.837	418	91	2	1	418	1	408	0	605	1	no
BopE	Substrate	Burkholderia	B_oklahomensis	Hrp-2;SPI-1;SPI-2	B_oklahomensis_36108.1	MTYNPRIYGFTRVNQASFDVHVKHGEARQRTSFAQQIKRIFSKIGDTLRQLFRRGTPDSAPARVKLLGVRYVGSYRPTGAPKQAIRHFVDEAVRQVANTRTPEIRQDAEFGRQVYEATLCAIFSEAKDRFCMDPATREGNVRPAFVAALGDAARATGLPGADKQGVFTPSGAGTNPLYTEIRLRADTLMGAELAARPEYRELQSYARQQAIDLVANALPAGHSGTLARFRQTVQTLDATYRRAAEEASREAKGAADTAGAA	85.441	261	38	0	1	261	1	261	2.06e-159	446	0.96657	no
BprD	Substrate	Burkholderia	B_oklahomensis	Hrp-2;SPI-1;SPI-2	B_oklahomensis_34890.1	MKSITQPITHPNDALQRSLERRLAPSNDRHVSVKEHAKRNGDEQPLTMRREIKVIRMDVLREIRFNSVISAPVLRAKQNRIAANVCVVRKKLDGKGQFGKMLEKLKSVVDRGVYSELRKLRKLDELINRHKGDRPEDLKYKVLPQRTQRPTP	53.957	139	54	2	9	147	24	152	2.93e-42	140	0.99421	no
BsaL	Needle	Burkholderia	B_oklahomensis	Hrp-2;SPI-1;SPI-2	B_oklahomensis_35306.1	MSNTQTPLLGDYEWSGYLTGIGRAFDTGVKDLNDQLKDAQKKLTENPSDPTALANYQMIMSEYNLYRNAQSSAVKSMKDIDSSIVSNFR	89.888	89	9	0	1	89	1	89	1.16e-53	165	0.97269	no
EseB	Translocon	Edwardsiella	B_oklahomensis	Hrp-2;SPI-1;SPI-2	B_oklahomensis_35213.1	MTTIQPTTHNVTYNADPVGGSENRNVSNPHPIGDSIAMMLVIMDLLSRQTTAKLDDMQKKSNISRDAQDMANKVEAALAKLIKPEDKAELPADVLKYMKDNNILVNGKTIDDFMKDKGGKLDKADLMSVKSSLESVSGRASDFIQQSQLKMQQLMQNYNTAVQMINSLQSMLAESTKGIASAIR	42.331	163	82	4	36	198	34	184	2.12e-34	124	1	no
EseC	Translocon	Edwardsiella	B_oklahomensis	Hrp-2;SPI-1;SPI-2	B_oklahomensis_33817.1	MAVAINGHGTQGNALAPIKPDRQADGAERARAAAGLLRGASIVVDDARARLSADARAPLAAQALVSMKEAAGALGRVLEKFDRASGDKGAAPPIGPRAFENVSMETMLLATTLLSTKALGNTAALKSKALEILSAKQDEVRQQEIKDYREQIDKAVEQQQKAKKAGIFGVIFDWIVAAVEVVSGVAKMIGGALSGNAMMVAGGAMDLMAGFAGVVKATMNTLALIDEKNADKYRQVADVAAKVQLTFEIAGAVVDVTSAARNMLLTKAIPKATAAVLEKGAGEALEQAIKSGSKQAVEKTAQAVGKEVASQVSEQILQGLGKTALEASKQAGKEALQKTVQQLGVNRMLESFSREAIEKMVTKAVQKVANEAIDRGVELTAQELTKAIAKQVKRDVMAA…	41.124	445	232	5	87	505	58	498	1.79e-97	306	0.99725	no
ExoY	Substrate	Pseudomonas	B_oklahomensis	Hrp-2;SPI-1;SPI-2	B_oklahomensis_35978.1	MIGKLSTHPGVTGAMHQELHGATDTTRPSVTGRAADPGLATLVERVRGETGVVPAHLIELQRVAREHDCLIGIRPVDRSATDLIESGHPTKDFHIKGKSANWGPQAAFICVDQRFSKLEDKPERIGKFDRQVQSCIAEGHAKRVPLMLSKARFDKLLDEGLIDEVKRDGNGMSMTFEAKAPSGAVYAFEATHVHVAGEDTYAIAHRGEPIEVLAPPRDGAKPLTADYDLFLIGPRFDDLGPQDNLPVPDVSHDVFKARLDGYKNGVPDALRSPYEQPAEFYRKADAEIGNVSSRMRDMIPAINAALVGDGEAVVHHSPDSASAVADPGANYPATFALPQKIGRFDEICIIHDKRELAELIGSAKQAGYHVPLNPLWEKEVTSVRRESFLVAREQLSANLW	36.07	341	185	11	40	360	50	377	9.74e-54	186	0.89184	no
HrpK	Translocon	Erwinia	B_oklahomensis	Hrp-2;SPI-1;SPI-2	B_oklahomensis_35988.1	MTTSPILATNRQCVDPTGYDSTDAPGPGTAALQSVETQLHQLLRDLMARQLQGGVATAQRQNIDVRAGAANGAARYVPLDDYAGQYDRADLGRWSDLTAPGQGVSLERPFAAMQILAGVAGPSGRKPSEAENAAALQFVEDNPSLKTAMRNIGALKADGGIDPEKVGNLLREVEANLTLADDNVKTYLKNHPNASRDALDTVRAAALLQAYDPIAGESAGHQSNGKNNSYSGGKNGGGLTTKQQVADLQNNEGFSSALKSAAKAWSTSGAFDALDRSGDDKAIEKADGIFSANNLSHFITNDAPASEASDQQFLKRASLENITAGTDIGKLDQDIFAHPQRYSPQQKAAVMVKLMETLVDVQAGGADKLRDVTATVAALKRDILTLANDPATSAYLQQT…	33.436	326	175	12	117	416	91	400	1.68e-29	128	1	no
SpvC	Substrate	Salmonella	B_oklahomensis	Hrp-2;SPI-1;SPI-2	B_oklahomensis_30504.1	MPIRPNLKLNLPPLNVMPVANAKTQSTLEHLCTNRENLRQQMHAFPLQLFGEALHAPDYAGMRQIGFASKSHGFMLENTDLDAFIHARREPPKCLGEFAGDKFHISVQREQVPQAFQALTGLLFSECSPIDKWKVTDIERVDHQSRVGLGAQFTLYVKPDGDDSQYGAALLNTVRNFVEHLELELSKHGISPGLHPESDVRPEHWQYVSYRNELRSERNGSEAQSQALSVEPFYRLMTE	63.366	202	74	0	1	202	38	239	8.97e-90	266	1	no
RipAN|Rip43|Hpx33|Brg33	Substrate	Ralstonia	B_plantarii	Hrp-2	B_plantarii_31990.1	MKPTSINSRRAHTEPDEERPAPAPLQDLERRARASTALPEGLRNLVDKATARKQTASASGLGDSELALAARNPNLNGRGARALHREATQRQAATHAPAEASADTATGTPPPPLRTSRLPNAMRAALDRHTARSQIAETAGLGDAELARRLADPATRSKREVRALQRESAQRQAAAPDATSTPGTVGDAAPADAGIRLDAPAAIEAPAPAAVALPTGAVIDMEQGGLDVAHLQQTVAALAAALPEIPASAAGTRLRERLASELAGIGTVAADSGLRPDQRGLAIRDGFARASRAARVLARYLDRDHANHGNAAGGVPARERAMSYFLLAGLMTELKRIHLSAAAPDLMAHYAEREVARLERVAPGISQGVSGPNVATSTGASLEYSVGVGHVGGSASAGR…	40.963	1350	675	27	13	1342	4	1251	0	885	1	yes	452
HopP1	Substrate	Pseudomonas	B_plantarii	Hrp-2	B_plantarii_31390.1	MSLSVSSVGSSSFDPTQNSAVSQALQQLQQIEQLIRALIAALQMTASLNNNPSPSVGGVGGGGGGGGGMPSFGGGGLGSGGVGAPSTLAAAAPAATPATGAASGAIPSADAATSTTPTTDATTTPQPASASAVQSPPATSGGDMTPQQVASKYNSEIMSASQATGVPPGILAGQIWQESKGVADTPGGGLMQLGPDEFQKYGGGDISNPADNIRAGANYMKDLATQFGGNMDAALRAYNSGPNGVDLGNLNSTPAGTGDPTYVQKVTQAAQESGLATT	36.458	192	76	8	156	318	100	274	1.63e-15	79.3	1	no
HrpK1	Translocon	Pseudomonas	B_plantarii	Hrp-2	B_plantarii_32548.1	MTSLSTLSFSPTVAAPSMTGVADPSSSLQAGMQQLEQIDSQLQQMVRALVSSAQQQDAGGASGSSDAAPSGGLQMPQTDAASLPQDGTPGGTDATGAGAGAGAASGAATDDGKYAALDSYSQANDQSDLSKWADLAPPDQGASLERPLAAMQILSGKAGPDGQPPTDAQKAAAMQFVNDNPSLKTALQNTGSDGTVDTKKMDKFMGQVSTNLDQADSDIKDYMKKHPDADADSVNVERSAGLLKAYNAIAGESEGHKSHGKNGNNYTNGGKSGGGLTTQKQIQDLQNDAGFSSSLKAAAQAFGSDGGFDDLDRSGDDKATNKRDQIYSTNNIDNFLKKDAPTTQAGSQQFLQDASLQNITGNTDISQLNGDVIQNPQNYSPQQKAAVMVKLMETLVDVQ…	32.743	339	190	10	148	461	129	454	8.9e-36	148	1	no
RipG3|Rip28|Gala3	Substrate	Ralstonia	B_plantarii	Hrp-2	B_plantarii_32739.1	MTHACASTFISPALLIDRRSRPRGGRAPGAFHRFASAACSLMASLVVAGGSAHAADLVVPAYFYPSGSGATAWNTLATNAASVPLTAIVNPNSGPGTAADPAYTSAIAKVRTAGGKVIAYVHTSYGARSLSDVTADINRYLAFYTVDGFFIDEMANDSTTAHVQYYQSLYNYIKGLSPNYQVVNNPGSKLPAIYASLPVADRFVVYEDKQANYAGFVPDAWQAAHGASRFIHIVYNATSSQLAGDLQLAAANGAGGVYITSLKLPNPYNGLPSYWSQEVSAVAALNPAPASAGGKNTRIAVARPGGRGR	58.974	234	95	1	19	252	52	284	1.56e-92	278	0.97222	no
BapA	Substrate	Burkholderia	B_pseudomallei	Hrp-2;SPI-1	B_pseudomallei_39001.1	MPPSIHRTSSINSTPAVTAAGARRASGPGGVLSADVARVASARRHTMPEIGARRGVDGDRAAPAPRESFRRRLETVSSRAPTPPPEADSRAANARTTGAADGAGATGAAAGPSHGATSLDAARAYLAELAGDRGGALTTLVAQLNGHDRRALDHLALTVHALHLSVDDASHAKTFAGIGDALASFLAAAARANAKPGSTPRDLCVEGNKGYRKLCECVGALLRSDGIANALFGRARERGDAAADTLVSERLGGRMDGHVRTNGMVNRHGGDAQRRMADAAQRFALGARHATNLVDMVGTALELLGRTDQLLNDVSLKRPAAEPGGPRAPGGGRAAPAGPASGAAQQPAAPVVVNNHNENNVNVNLDGLERLVGDLGKMMGALLERMGAYDPSHTRPAAP…	100	880	0	0	1	880	1	880	0	1684	1	no
BipB	Translocon	Burkholderia	B_pseudomallei	Hrp-2;SPI-1	B_pseudomallei_39005.1	MSSGVQGGPAANANAYQTHPLRDAASALGTLSPQAYVDVVSAAQRNFLERMSQLASEQCDAQPAAHDARLDDRPALRAPQERDAPPLGASDTGSRASGAAKLTELLGVLMSVISASSLDELKQRSDIWNQMSKAAQDNLSRLSDAFQRATDEAKAAADAAEQAAAAAKQAGADAKAADAAVDAAQKRYDDAVKQGLPDDRLQSLKAALEQARQQAGDAHGRADALQADATKKLDAASALATQARACEQQVDDAVNQATQQYGASASLRTPQSPRLSGAAELTAVLGKLQELISSGNVKELESKQKLFTEMQAKREAELQKKSDEYQAQVKKAEEMQKTMGCIGKIVGWVITAVSFAAAAFTGGASLALAAVGLALAVGDEISRATTGVSFMDKLMQPVM…	100	620	0	0	1	620	1	620	0	1226	0.99944	no
BipC	Translocon	Burkholderia	B_pseudomallei	Hrp-2;SPI-1	B_pseudomallei_39004.1	MSIGVQSSGINISHAELSRLVDAGKSEQGDKAVRDDGRALARADAALAAVVGERVAARRDAVAGSGAQRVELARPKPDAQTRATDRRTVSGLEREHKRLAASQTPRVTGMHDALVQRHVSLDGAKAAHGEGVKRAAGDAPRAAADAPQRFAFADDKAFDAMLALGAAMQKNVQSDLAMQGKLTMLAHDAMMSAAAQDRSIGAAQMTAAIAGGALQATTSLGGAMQQMKSLSTKSMSIEKELKPQAELKQFHAEQALELRGINKPVLSNDEVSHVKIKRDTGETVRHEIDHGGERMSDEHASVLAQEAPARQHRIDMHGMRHEENLVKAGRQQMKGDLLQSGGQIGKNQIDGASAQQQGADRAEQKEDENAQQTAMAAASTRDEAAHRSREAAQKAIDAA…	100	419	0	0	1	419	1	419	0	824	0.99992	no
BsaL	Needle	Burkholderia	B_pseudomallei	Hrp-2;SPI-1	B_pseudomallei_39021.1	MSNPPTPLLADYEWSGYLTGIGRAFDDGVKDLNKQLQDAQANLTKNPSDPTALANYQMIMSEYNLYRNAQSSAVKSMKDIDSSIVSNFR	100	89	0	0	1	89	1	89	4.05e-61	184	0.33214	no
CHBP	Substrate	Burkholderia	B_pseudomallei	Hrp-2;SPI-1	B_pseudomallei_38859.1	MLEHGVMKIPGINNVGKTGQAGGETERIPSTEPLGSSAATSPAGPLGGLPARSSSISNTNRTGENPMITPIISSNLGLKHRVTLRKATLASLMQSLSGESSNRVMWNDRYDTLLIARDPREIKNAIEKSVTDFGGLENYKELTGGADPFALMTPVCGLSANNIFKLMTEKDVPIDPTSIEYLENTSFAEHVNTLDSHKNYVVIVNDGRLGHKFLIDLPALTQGPRTAYIIQSDLGGGALPAVRVEDWISRRGSDPVSLDELNQLLSKDFSKMPDDVQTRLLASILQIDKDPHKVDIKKLHLDGKLRFASHEYDFRQFQRNAQYVAGLG	100	328	0	0	1	328	1	328	0	674	0.23117	no
HrpK	Translocon	Erwinia	B_pseudomallei	Hrp-2;SPI-1	B_pseudomallei_38863.1	MAISPTIATNRQVVGSVGSENVPGPAAEALQSVESQLHQLMARQLQGGVAMAQRQGSGIRAAQYAPLDDYTRMYDQADRDRWADLAALGQGVSLERPLAAMQILSGERQPSAAQTAAALQFVNDNPSLKTAMQNTGGLKPDGSVDPGKVADLLKEVEANLAKADEDVKAYLNDHPDADRDALDTVRAAALLEAYEPIVGQSAGHQSSGKNHSYSTGGKNNGGGLTTKQQVADLQNNGGFSAALKSAAKAWSTSGAFDNLDRAGDDKATEKVDQIFSANNLHHFITKDAPTSDAAEHAFLEKASLENITAGTDISKLNQDIFANPQDYSPQQKAAVMVKLMETLVDVQAGGADKLRDVTATVSALKQDIMMLANDPETNAYLHQMVPPEMRDLNATFEQA…	36.364	308	164	10	139	423	94	392	2.63e-31	134	1	no
BapC	Substrate	Burkholderia	B_pseudomultivorans	BCI	B_pseudomultivorans_89897.1	MNRRFASIVWIAAGAWFASASAHADCFDEAAKYQKVNPLILRAIAWQESRNRPTALNKNTNGSVDYGLMQINSIHLPTLSRYGIDRDTLMEPCKNVYIAAWHLRQKMNRYGNTWQAVGAYHSETPSLRDKYARQIADILSQWKLLPPQ	50	128	64	0	25	152	11	138	3.75e-38	131	0.84231	no
BapC	Substrate	Burkholderia	B_puraquae	Hrp-2;BCI	B_puraquae_84720.1	MPRHTTRPISRETLKIASTIAMSCALHGVARADCLDDAAAFQHVSVSLMRGIAQVESGMNPRAVNTNTNGTVDIGLMQINSTWLPTLAREGITRESLFDACTNAYVGAWILSQNIRQLGPNWNAIGAYNSASPDKRLAYARKVYDAIRTMPDSPDTPMPILPPSFTPPQQAEAYNPFASLSVSAPPVTRPRTISSAPPAPPQGGPAGPAGSYNFGWTVTGADQAKPTQVFDDGARVYVQFSDMKHVPAIFTETSSGRVLMSWELQFPYAVLTRPAQTLIFQLGPFEARAQRGAAAAGMTAQGAAGTGTQRSGATTATATTAPAAKQQAANASAKRPASADALWYLNTPSTSGSASTSSTVNGTPASTPSNQPATWPTAVTSNTPPPAATPQAPAAAPQA…	53.39	118	55	0	34	151	28	145	7.12e-34	127	0.98321	no
BapC	Substrate	Burkholderia	B_pyrrocinia	BCI	B_pyrrocinia_00965.1	MPCQTTRSISRETLKVASTIAMSCVLHGVARADCLDDAATFQHVSVSLMRGIAQVESGMNPNAVNKNTNGTFDIGLMQINSTWLPTLAREGITQQSLFDPCTNAYVGAWILSQNIRQLGPNWNAIGAYNSASPDKRLAYARKVYDAIRTMPDSPDTPMPILPPSFTPPQQQQAYNPFASLSVAAPQVTRPRTVSPAPPPPPPQGGPAGPAGTYNFGWSVTGADQAKPTQVFDDGARIYVQFSDMKHVPAIFAETSSGRVLMSWELQFPYAVLTRPAQTLIFQLGPFEARAQRGAAGGAGMTAQTGTATQRPGAATAAASNSKKSADAAATTAANPATKRTASADALWYLNTPSTSGSAAASPSTSNIPATLPTAVTSNTQPAAPAQAPAAAAQPSRVST…	45.205	146	79	1	12	157	7	151	9.71e-34	127	0.83702	no
BapC	Substrate	Burkholderia	B_servocepacia_ABIP444	Hrp-2;BCI	B_servocepacia_ABIP444_1440029	MNQRHSAPPRQRHWVPRAALCVWLACAGTAAHADCFESAAEYHGVNPMILRAIANVESRGNPQAIHRNKNGTTDIGELQINSIHLRELAAFGIRAKDLLDECVNVYVAAWHLRKQIAAYGNTWDAVGAYHSRSPRLRDEYARLVKATLVKWGAMTIDGATQ*	47.403	154	76	1	1	154	1	149	6.46e-38	131	1	no
HrpK	Translocon	Erwinia	B_singularis	Hrp-2	B_singularis_SMG01906.1	MVSLSFPLPATDSTAAASGRTHADKLRQGAATAFAIDALLNESLRVPARRRFSTATASASRRLNTARADQPADRNAQAASDGSYALLDAYSAQSDTADLAQWSDLAADGQRMPLERPIAAMQILAGEPSASGQRPTAGQISAALNFVYDNPSLRTALQNKRALKPDGRIDRGRLGDFLKDARTNLALADKNIKEYQAKHPDATRDALNIARAAALLQAYLPIAGESAGHRSNGKDNNYAGGKNGGGLTSRQQIGALQDNEGFGASLKAAAKAWSSKGAFDAIDRSGDDKATQPRSDDLTANNVSNFVLKDAPSDEAAEQDFLWRASVRNITADTDIQSLGPDVLARPQNYAARQKAAVMIKLMETLVDVVAGGADGLRDVRITVAELQRAIAVLANDPA…	32.571	350	201	12	97	423	78	415	1.45e-29	128	0.99939	no
RopAA	Substrate	Pseudomonas	B_singularis	Hrp-2	B_singularis_98884.1	MKKNTSVLIDHSFENKNSTVIHIPDEPYTSHTSGVLSISVGKPIVCRPQAGSMLEGLAGIVPRSHADASVPAAAFFSYAVDIPESEAMFSYLRSLMTRLDAEKFSGCEPHYAQVCSRLAAKGETCETMRAVLRKAKRLDYLAATAGGGVKSIPGMVADIFKNPIPEHFKKTDSIRIELSETAKVAATFAGIEQASDVGGGQLLSLGLVPFDDGDRYYLAPNRNKLVEPVRQVMEAMSPNIINKAWQKFMLGQTATVRNALVVIPFRSIIEKSVANGVRIPLGMLQDFLYYYIEYSARRFGPLWLLGRSDWEGEYDKLKQVSAGDLTADIARKIAMLPVDSIRFYRVMLAKLISPGKLAESALGVAGPVAASIVRALVKSRIEAVGGQSGLADAAGKIAA…	30.712	267	158	10	84	337	118	370	5.9e-17	87	1	no
HopAO1	Substrate	Pseudomonas	B_stabilis	Hrp-2;BCI	B_stabilis_72407.1	MPQPADQDGSAEYFRYFRTTNDLSALPADLNREGLGELRLSGSDTIATTEQIKRIASAANVQHPEHLYIVDLRQEPHAVADRYTLTLRGPKDWANVGLSHDEALQREAAWIDGLRGSEHLKIDSAEDFKTGTRPMRSVTLNRPEIVSERELVESTGAKYARLTVTDHLRPDNEAVDRFVDIVRQMPPDAAMHVHCKGGRGRTTTFMAVYDMLRNARRVSADGIIDRQGGLGRYELKKIGGQNAVFRQDRLSFLYLFHQYAEQNPGGQPQTWSAWRASRADLTDDGR	42.066	271	149	4	199	466	14	279	2.14e-62	207	0.75281	no
BapC	Substrate	Burkholderia	B_stagnalis	Hrp-2;BCI	B_stagnalis_52465.1	MPRQKTRSLSTEMLKIAPIISISFMMHGIARADCLDDAAAFHHVNVSLLRGIAQVESGMKTNAVNTNANGTTDIGLMQINSSWLPTLSREGISEQSLYDPCTNAYVGAWILSQNIRQLGPTWNAIGAYNAASPDKRLAYARKVYDAIQTIPDSPDSPMPILPPSYTPPQAYNPFASLSVTAPQVTRPRAAAQAASAPAGPAGAYNFGWTVSGADAAKPIQVFDDGAKVYVQFSDMKRVPAIFADTPGGRVLVPWEPQFPYAVIARPAQALIFQLGAYEARAQRAAAGSPLPAGAPAQRPAMAAAASAPPTANKPAGAARSTASADALWYVTKPSAGSTSLPVAAAAPAPATASVPAPAPAPAPAAAPARVSTDALWYISK	45.07	142	77	1	10	151	5	145	4.47e-33	124	0.99981	no
SpvB	Substrate	Salmonella	B_stagnalis	Hrp-2;BCI	B_stagnalis_55261.1	MIPEPVAPQTEVPASGDGGAPAGDGARIKAARVALPKGGGAIQGIGANFQNGGFTGAAAFSVPIPVTSCRGGAPDVTLQYRSGSGNGLYGLGFDIGLPAITRQTSSGQPRYDGTDTFLLPDGTPLVCDALVPVGHRDGHDVFTYRPRVESTFAAIEHWIDPVSQKSFWRVLGGDNSQTFFGRDDASRIADPSAPTHIFSWLIDAELMARGDAVAYRYRPENDDNVPPAIYEHGRAPNANKYPDRILYGNDRPVHALNDLDQASWHFEIVFDYGEYSLDPLPPDPYRPPAGALWAARADPFSIYNAGFEIRTYRLCRHVLMFHRFAELGPEPVLVHMTRFSYSESPVLTQLRMIEALGCRLNGDAYTTQALPPLELGYTPFAPSTGQFEPMVDGFGRPVP…	36.994	346	192	6	27	368	49	372	3.34e-57	212	1	no
BapC	Substrate	Burkholderia	B_territorii	BCI	B_territorii_65332.1	MPRQTARSISHATPKIAATIALSCALHGFAQADCLDDAATFQKVSVSLLRGIAQVESGMNPNAVNTNTNGTVDIGLMQINSTWLPTLAREGITRESLFDACTNAYVGAWILSQNIRQLGANWNAIGAYNAASPDKRLAYARKVYDAIRTMPDSPDTPMPILPPSFTPPQQVQPYNPFASLSVSAPPVARARTLAPAAPPPQPQGGPAGPAGTYNFGWTVTGADQAKPTQVFDDGARIYVQFSDMKHVPAIFTETSSGRVLMSWELQFPYAVLTRPAQTLIFQLGPFEARAQRGAGAAAAATAQGGTATTAGTQRPGAAATAATAAAAPTAKHGANASAKRTTSSDALWYIDTASTSGSAATASTANSSPASATSSTPATWPTAVTSNTPAPVATPQAPA…	48.485	132	67	1	20	151	15	145	3.43e-33	125	0.99322	no
BapA	Substrate	Burkholderia	B_thailandensis	Hrp-2;SPI-1	B_thailandensis_35694.1	MPRSEATDKRKKFAMPPSIHRSSSINSTPAACGARRSSGPGGGLSADVARVASARRHTMPEIGARRGADGDRAAPALRESFRLRLDTVSSRAATPPEADPRATAATDGTGATGTAGGPSHGATSLDAARACLAELAGDRRGALTTLVAQLNGHDRRALDHLALTVHALHLTVDDASHAKAFAGIGDALASFLAAAARSNAKPGSTPRDLCVEGNKDYRTLCERVGGLLRTDGIADAMFGRARERGDAAADALVSERLGGRMDGHVRTNGMVNRHGGDAQLRMADAAQRFALGARHATNLVDMVGTALELLGRTDQLLNDVSLKRPAADPGGPRAPGGEPAGPAGPASGAAQQPAAPVVVNNHNENNVNVNLDGLEKLVGDLGKMMGALLERMGAHDPSH…	79.268	902	130	7	1	880	15	881	0	1155	1	no
BipB	Translocon	Burkholderia	B_thailandensis	Hrp-2;SPI-1	B_thailandensis_34967.1	MSSGVQGGSAANANAYQTHPLRDAASALGTLSPQAYVDVVSAAQRNFLERMSRLASEQCDAQPVTDDARLDRLDDKPALRAPRSDAAHAADGNARGNGGASGAAKLTELLGVLMSVISASSLDELRQRSDIWNQMSKAAQDNLTSLSDKFQCATDDAKAATDAAERAAAAAKQAAADAKAADAAADAAQKRYDDAMKQGLPDDQLKTLQAALEQAKQQAGDAHARADALQADAAGKLDAATALATQAREWEQQIDDAVNQASRQYGASASLRTPPSPKLSGAAELTAVLGKLQELISSGNVKELESKQKLFTEMQAKREAELQKKSDEYQEQVKKAEEMQKTMGCIGKIVGWVITAVSFAAAAFTGGASLALAAVGLALAVGDEISRATTGVSFMDKLM…	90.431	627	50	3	1	620	1	624	0	974	1	no
BipC	Translocon	Burkholderia	B_thailandensis	Hrp-2;SPI-1	B_thailandensis_36055.1	MSIGVQSSGINISNAELSRLVDAGMSELGGKAVRDDGRALARAEAALAAVVGERVSPRRDAGAGAQRVELAQPKPAAQTRATDRRTVSGMEREHRRLAASQMPAVTGMHEALVQRHVSPGGAKTPGEGGATRVGGDAPRFSFAEDKAFDAMIALGIAMQKNVQSDLVMQGKLTTLAHDAMMSAAAQDRSIGAAQMTAAIAGGALQAATSLGGAVQQMKGLGTKSMSIEKELKPQAELKQFHAEQALELRGINKPVLSNDEVSHVKVKRETGESVRHEIDPGGERMSDEHASVLAQEAPARQHRIDMHGMRHEQNLVKAGRQQMKGDLIQSGGQVGKNQIDGASAQQQGAERAEQKEDESAQQTAMAAASARDEAAHRGRDAAQKAIDAAKSQVANDNAV…	86.158	419	48	2	1	419	1	409	0	658	1	no
BopE	Substrate	Burkholderia	B_thailandensis	Hrp-2;SPI-1	B_thailandensis_36199.1	MTYNPRIGGFTHVKQASFDVHVKRSEARPRTSFAQQIKRIFSKIGETLGQLFRHRAPDGAPGRVKLQGVRYVGSYRPTGDARQAIRHFVDEAVKQVAHARTPEIRQDAEFGRQVYEATLCAIFSEAKDRFCMDPATRAGNVRPAFIAALGDAARATGLPGADKQGVFTPSGAGTNPLYTEIRLRADTLMGAELAARPEYRELQSYARQQAIDLVANALPGERSNTLAEFRQTVQTLEATYRRAAQDASRDEKGAANAADGA	96.169	261	10	0	1	261	1	261	0	512	0.29908	no
BprD	Substrate	Burkholderia	B_thailandensis	Hrp-2;SPI-1	B_thailandensis_34959.1	MKLNGMTAAQSQHRHRAIERQTPGKDDGRRAAGVADEREGRTMKGEIKAIRMDVLKEIRFNSAVSTPVLLAKRNRIAANIREVSEKIDRKGLFGKMFEALKCVAQRGLYHDRRALRKLDAFVVRHIGDRPEDRRFKVLPAQLRRPAP	91.837	147	12	0	1	147	1	147	3.13e-95	274	0.76	no
BsaL	Needle	Burkholderia	B_thailandensis	Hrp-2;SPI-1	B_thailandensis_34547.1	MSNPPTPLLTDYEWSGYLTGIGRAFDTGVKDLNQQLQDAQANLTKNPSDPTALANYQMIMSEYNLYRNAQSSAVKSMKDIDSSIVSNFR	96.629	89	3	0	1	89	1	89	5.55e-59	178	0.90943	no
Mlr6361	Substrate	Mesorhizobium	B_thailandensis	Hrp-2;SPI-1	B_thailandensis_37525.1	MPVSCATHSLKQRKPLQARDPHVNVIFVGLMGAGKTTVGRAVARRLDRPFFDSDHEIEARTGARIPVIFELEGESGFRDREAQMIAELTQRENIVLATGGGAILRPENRKLLHERGLVVYLRANPHDLWLRTRKDKNRPLLQTDDPKAKLEALYEARDPLYRECAHFVIETGRPSVNGLVNMVLMQLEMAGIVAKPLQA	37.063	143	90	0	2865	3007	22	164	4.59e-23	103	0.99986	no
YycJ_Chlamydia	#N/A	#N/A	B_thailandensis	Hrp-2;SPI-1	B_thailandensis_39156.1	MRFASLGSGSEGNALVVEASSGATTTRVLLDCGFSAKELERRLARVGLRVDDLDAILVTHEHGDHVGCALTLARRASLPLYTSWGTARAVGADEAGVDLRVLWGDETAAVGDLCVLPYTVPHDAREPLQFVFSDGATRLGVLTDVGMSTPHIGTVLSGCDGLVLEANHDVAMLAASRYPASLKARIGGSHGHLSNDAAAAILAELDRSRLRHLVAAHLSQQNNAPALAQAALAAAWGGQADDVLVASQDGGFGWLSLR	32.432	222	145	2	4	221	3	223	2.59e-34	127	1	no
BapC	Substrate	Burkholderia	B_ubonensis	Hrp-2;BCI	B_ubonensis_17869.1	MPRQTYPSIRSATLKIAPIIAISLVMPGIARADCLDDAAAFHHVNVSLMRGIAMVESGMKTNAVNTNTNGTTDIGLMQINSSWLPTLSREGISEQSLYDPCTNAFVGAWILSQNIRQLGPTWNAIGAYNSASPDKRLAYARKVYDAIQTIPDTPDSPMPILPPSYTPPQSYNPFASLSVTAPQATRPRAAAPAAAPSGPAGAYNFGWTVTGAEQAKPIQVFDDGAKVYVQFSDMKRVPAIFADTPGGRVLVPWEPQFPYAVLARPAQALIFQLGAYEARAQRGTPGPLMPAGAAAQRTAATAAASAPPPAQRTAETARSNASADALWYVTKSSAAPTPLPAAVPVAAATPSTAAVSAPAAATAPAAKPTRVSTDALWYISK	49.242	132	66	1	20	151	15	145	4.12e-34	127	0.43293	no
OspD1	Substrate	Shigella	C_calidae	Hrp-2	C_calidae_157697866.1	MKSSGIPLSNSQGSQGSQGSQGVERSSQAIGGAQKPVDTKIRPGRLLGSLERMPQKLSEIRKSPGDKPPVESEFSLPKLFTYNVDGANKSKALGQQNQQRATRDYRQYCADKIAKHKLEKFQPFFYKKRPIEPNLNGKIEGDVLGSKYWCRHFTAFLTDKGPTHAKLKVRLNELSDFKKAENALNGVGYDTLQQMSNKAGPSIQCSNAEFGKAVCALAGQLNDGEALTHEVSFKADRVGLHSMTVHVYKKQGRIGVALHDPNITGNMKHGEYLSDDEIAKLKLTDFMDISYPVAPEIFSINGVSSHFSVRLAGTLVSEDPQRQVDSIWDALENGNASHIFAVCQWLTGKKLTGEQIASYLSSKVAEREGLPGLFMALENGHADAVRAFGKLLALVPKEK…	33.043	115	73	2	79	191	493	605	5.54e-11	65.5	1	no
Pgl	Substrate	Bradyrhizobium	C_calidae	Hrp-2	C_calidae_062602145.1	MNKHSALSTLARSGAAWLSAVSFTLALSACGGSDATTPSAQTSDAVNNVANSDDGSSAASSPSAASGTSAAPADSASGASSPSTDTPATPPDQPASAVTPTGFQVGTTTYDPALPPEPALPLAAQLCATLPASLTAQSNGLLPDSADAADTAPDTARIQAALDSCKNPSSTGLATNKAVRLVPGPNGANAFIAGALNLPSGVTLWIDSGVTLFASRDPRQYDKVKGTASCGIITASDNGCLALINASKIAYGAVVGDGVIDGRGGSPLISSVPNDPNLMKRPDGSGTMSWWDIGWMANKVLNQAQNNPRLIQISNGRNFTLYRVTLQNAPKFHVVPSGVEGFTAWGVKIYTPTAAYEAMKNYLGMAYSPDTAKNTDGIDPGSSGPITSNAGNPGKLTGD…	34.328	402	167	11	129	435	154	553	3.32e-52	191	0.99914	no
NopE1	Substrate	Bradyrhizobium	C_fortuita	PSI	C_fortuita_061134859.1	MSSSSFSYTAQQMSRTPDRFSDYFASGGATSFERQGPFGNTSYSHMESTSYMDQGYTSPYGGYETGSGSGQCNRWSDSGVQDGKSSIDLGDYKLAFDKSDSSMLLTNKQSGDATKIWGDPHIDLHSGAGNQQSGMFNGPLTFSLPDSTTVAVGTEPANGNPGVSYADSVKITQGNRAYVVGGLSQQDSAPLTVQRGDASAAGPAPTGGYQLIANPNGSGWINAQTHQEAQASDFHA	36.025	161	91	8	315	470	75	228	9.66e-11	65.9	1	no
AopO	Substrate	Aeromonas	C_mineralivorans	SPI-2	C_mineralivorans_047848939.1	MPLSKLSTSIFRTTSKETRDVNAAIDQFNASPTGIGLDKIQAFINAPGRVHWTSQAGEIVKLELAINQARRALAGSGHVGSTGILGATAVVNRNPTTWIEKLFDDAPSLDGVSFAGTGKEGAQGNTHKLLLPNGKKLFAKTDHKASKENAETECEREYRVYERFYKTIVGHPKGHPNLVKVWGWADIKVGIQHDVGFVMDHIEGPDGRTMQTWLKEAWDLGIISSAEYWSSIQYIGRCHLDVIQHLKNAGWAHNDIKSENYVVDSITGEVIVIDLGGVGLLGQNWNAVTPAYLAPEMLIGDEPNRAAPGAVASDLFSLGATIVHATEAAHAFHDVARPNRGLASNVAPSRVVGSGVDGLAAGRYKNPFEYGVETDYTRQIKRLMNDNPLEREKALDEHS…	31.579	342	207	11	117	435	98	435	5.39e-31	132	1	no
XopK	Substrate	Xanthomonas	C_mineralivorans	SPI-2	C_mineralivorans_047896922.1	MLAISSLRSGTKNAEAKSFSTPLTKEESDVHGGSAGFIDLDEGVHGANAAVKALYSAIHDGPADMWDTLAREGKELSASPVAWSRTQVTPSGAADVAVSMGVSTLVLPLAALAIKAGFDEIVESNSLRRVLKQKRTAIQQTLEDLKIIYETNISEAGTPASALALITARRCAEKQRLTSVKAAIRHNRYDLGIGASSLISGGVIFLKALEDIALQSTLVGMAKGVNLAAVVIGSTALQGVTAVAGITGTVVLGPAAAISAVCLGAFFYGQARAVRKDIQADRGRLIRDEVSGNDVSKAHLDFVTHKLVRREKFAKKFERWNLGFLTGSSIYAISVTVKATLFVTAAVGLGILASNPYVLPIVLGILIVGSVVMVASSTQFLVAHGRSKRHQSYTRQEVP…	31.392	395	232	8	213	579	22	405	5.93e-39	159	0.99942	no
Cpn0490	Substrate	Chlamydophila	C_pedi	PSI	C_pedi_061178596.1	MTRDAAELQPNDCLWPHWRVSPRVRAFVSTRAGGVSEAPYGGGTPGAGGLNLGFSSGDAPEAVKENRRRALASTGNRPAAWLEQIHGTQVEDAHVVIDRLAHGDRTRADASVTDRADIVCVVMTADCLPVLFCDDDGRAVGAAHAGWRGLAGGIIEKTGERVATLAGVPASTLNAFLGPAIGPAAFEVGEDVLDAFVAAARPDRRDMTKAAFRPAGGAPAKYFADIYALARLRLADLGVDAARIYGGTHCTVTENERFYSYRRDRVTGRMAAMIWLAD	30.323	155	93	3	79	218	108	262	5.32e-13	70.9	0.16365	no
RipA3|AWR3|Rip44|Hpx32	Substrate	Ralstonia	C_sordidicola	Hrp-2	C_sordidicola_097275823.1	MSRSGARFRSNKVDVSTAVYQRSTLGKPFAPEDYVSGGKRYEAESTPPSASVSAAVATPLRRTEKHGQEALSMFSRSAVPQAAAIDHDSAEAIPLTDHSSATTAMNSEADLRAHLSRILPAPSDNLLTRAELAHRLVALGAPDGSPPTTRGAVLAAAMKHAKISDAHEALAALDHLAQLDFTALDRARSTSTLEGHAWLIVRALSRSDAGFEALEHLRRNTRPPTEDPTIRTAQRMILETADALEPDMADTAGPRPDPAPGAVAARHAPPPGANLADAPFPWRAHASASTFMTHGREAMTPDQKGTFFAWQQNFRDDGRGSELSCAQGRLNKFSAKTVGNVTAPRWKTFFPRLVGKQKSPLSALQLGLQGIPRKQVGAEVTAMQSAMRQALPHLLDRPE…	37.313	201	111	5	295	481	195	394	2.04e-21	105	0.99981	yes	517
RipA1|AWR1	Substrate	Ralstonia	C_sordidicola	Hrp-2	C_sordidicola_132068431.1	MDLMRDFRNLFASTAPAATNPNAPAPAAQSNQPQNNTSLPDMREVGGALAGLSALRSHLPGASAPAPNAPMPRSSPLNADLTGGGFGRNFSPFYARTSVRASRPAPDIALRPDQVRTPDTNASTPLGVESQRTTNVRTAVGKNDRTQPNVHLELHHDAEADRHLAPSFPTPPGLADAQLTQFEQNRVTLLQDIRQAIPQRVRGQPPLAKARYLGHALAEATGGDVTRATDALNVLNGNINHPTDQQARDAFATRCAMARSRAGFNALRDVEARPVMGGNLQNLTACDTKVHGDADWQTWRAADTLLSAWPAQATGIPLRPRSLDDLAEAANAMLPPAERTANVQVANVANQADVSRALAGHTQAAKAMICGCELLANPHAQPETRFRSAYFAHRNGIDE…	32.566	912	543	23	185	1061	203	1077	1.89e-112	378	1	no
EspK	Substrate	Escherichia	M_endofungorum	Hrp-2	M_endofungorum_104078222.1	MKTNVVQQDAVHQSSRRSSRRLSERGDESTQAFKLAPIQAALARLSSASQASHDGEQIPYQQLAAAFQEGDIVYGLDAPRKRALDTLKQAGFSNLGQGSGGTQKRDALPPKRILIQNDLTNAVWDPLDKPYVYQSDKRIKKTLADAQRGIAFKTFLSRHPRYNVASEVKPSQQLTLEVSKALWKKTSKAGLEYQLLVRQKNIHFIVDDIDENLSAVAGKIGHGTSITSSELRWLYRHQKTEQVKQRVRFWKEDREVPHYEIFNSKKWRFGPDYEQMYRPKQSYWHASWLTSARPPRPK	39.189	222	104	7	254	446	63	282	3.98e-40	149	0.99999	no
HopP1	Substrate	Pseudomonas	M_endofungorum	Hrp-2	M_endofungorum_104077273.1	MTTTITIIQTDSPSSNWSQWPGLYDNDTSGIHHKRAGDGQTSTSSDGQWSNTDDLLNQLIQLLMQFNSNGNEGNTGDGPDSGDAIGRHHGGGGCHHHHCDAPEDGTGGSSGKTHGTSSDSDATDSTQASSRSGKDQPALEGPTTPGKAYTPGKNPKIDRWENDINLAARLTGLDGNLIGGQMWAESRGNPKEWSKNSDGTPDLSLMQIGQRRWEKDVLPTLTQQDKENIKKLTGKDAKDLDVSNPHDNVIAGAFELKSHIIESGGDRNNPMANEKALKKGLKDYVGVGDEGKYARNVMTNYNVLNQHKELDDSQ	30.833	240	130	10	59	265	21	257	6.39e-11	66.2	1	no
HrpH	Substrate	Pseudomonas	M_endofungorum	Hrp-2	M_endofungorum_104077370.1	MTTRKSMTTMNWMQSTRGVVSAGAGTMRKKLVCAACIASLALAATPVFADDIPIRWHSRMVHVSVEGKDIKDVLRDLASSQGVPATISGDVHGKVTGRFDMPPQRFLETLASTFGFVWFYDGTVLSISDSSGVTRQVVQLQHATIDDLKAALDRLRITNPAFPLSYDDTRNTVLVNGPPQYVQLIAEVARRVDAAVARQAGSQVRVFSLKHAWAADHNVDVDGQRYVVAGVASVLSALYHPESKAALSGSENGSQSGFAKAYMRRVDPMADAGGNLGGTAAGGGLNGSTVLMPPLPDNMPAGTVSPGLAGLLGGIGSGGRTVGGGMAGLPGQGAGDYGGGAARYTAGFSGDLGPAADTASLPVIQADERTNSVLIRDLPERLAQYQSLIDALDVKPRLV…	34.437	151	95	2	74	220	103	253	7.61e-14	79.3	1	no
RipG4|Rip17|Hpx15|Gala4	Substrate	Ralstonia	M_rhizoxinica	Hrp-2	M_rhizoxinica_74908.1	MVSKISHVSNAQNAEDGGHAVVLPQTRRGSVSATERPVASLLDGLPRAHEPAERCGVLAQKPLRNAPSKPRSLTALPTEILYHIASVGGHDVLQPFQRSKNTRLMAIADAMTRSITVSNVSEMGTVLKDIQQQRYPRIKTLSFGGGCIEKGCVGELKVQQLADLLRSPDCTITSLDLSNNPISAKSAKSLADALCDPNCQLTSLNLNHCGISRRGAQHLGRALTHPNCKLTSLSLYANRTGDEGAAPVIQALANEHCKLESLDLGRNSLQEASAEQLSRVLGDSACKLVSLNLSSNHINDEGVAHLARMLSNQRCGLTMLSLRDNGVSDRSIASLCAALTHPGGSLTALDLGNNRISEAGAEHVGQALANSHCKLAGLSLRQNNIADGGVRHIARALTN…	36.765	340	160	15	169	453	259	598	3.74e-22	103	1	yes	1
AvrBs3	Substrate	Xanthomonas	M_rhizoxinica	Hrp-2	M_rhizoxinica_77347.1	MPATSMHQEDKQSANGLNLSPLERIKIEKHYGGGATLAFISNQHDELAQVLSRADILKIASYDCAAQALQAVLDCGPMLGKRGFSRADIVRIAGNGGGAQALYSVLDVEPTLGKRGFSQVDVVKIAGGGAQALHTVLEIGPTLGERGFSRGDIVTIAGNNGGAQALQAVLELEPTLRERGFNQADIVKIAGNGGGAQALQAVLDVEPALGKRGFSRVDIAKIAGGGAQALQAVLGLEPTLRKRGFHPTDIIKIAGNNGGAQALQAVLDLELMLRERGFSQADIVKMASNIGGAQALQAVLNLEPALCERGFSQPDIVKMAGNSGGAQALQAVLDLELAFRERGFSQADIVKMASNIGGAQALQAVLELEPALHERGFSQANIVKMAGNSGGAQALQAVL…	37.519	645	370	24	294	935	89	703	2.27e-83	297	1	no
EspK	Substrate	Escherichia	M_rhizoxinica	Hrp-2	M_rhizoxinica_74712.1	MKTSVVQQYAMRQSSRRSSRQPSERGDESTPAFDLAPVQAALARLSPASQTSHEGEWIPYQQLAEVFQEGGYCLWSGCAEKRALDTLKQAGFSNLDQGSGGTQKREALPPKKILIQNDLTNAVWDPLDKPYVYQSDKRIKKALSDAQRGIAFKTFLSRHARYNVASEVSPSQQLTLEASKALWKKTSKAGLEYQLLVRQKNIHFIVDGIDENLSAVAGKIGHGTSITSSELRWLYRHQKTEQVKQYVRFWKEDREVPHDEIFSQKKWRFGPDYEQMYRPKQSYWHASWLTSARPPRPK	41.618	173	87	4	287	446	111	282	1.38e-33	131	1	no
SpvB	Substrate	Salmonella	M_rhizoxinica	Hrp-2	M_rhizoxinica_76676.1	MNMPVTQSASNVTLSEPTLPKGGGAMRGLGEALGPVGSSGVATMTLPLPISAGRGYAPQLALRYASGSGNGPFGVGWHLGLTSIGRRTACGTPQYGDEDEFIGPGGDVLEPERDADGAMVPPSEVSTYNDLDLDDTYRVTRYFPRIERDFARIEHWIGQTHGGDFWLVHDAGGDLHCFGKTASARIADPAQPSHIAVWLLEESVSPNGQHIGYWYKPEDDAGVDLQGSEARRDHAANRYLTQVKYGNVLAANALYLFTSSKLDDEPWLFSLVFDYGERGTDPLIRPPWLAAAHWPVRHDAFSRYDYGFEVRCHRLCRQALMFHHFPDELGEPATLVARLLLEYDENPVLTRLVGVQRLAYEPDDTDEPDDTLQSLPPLELDYTPFDASVSSGQWQPCDL…	55.241	353	149	3	9	352	8	360	2.53e-119	389	1	no
SpvB	Substrate	Salmonella	M_rhizoxinica	Hrp-2	M_rhizoxinica_76668.1	MMDRTIRAESNTPRVIELPSLSLPKGGGAIQGLSETLSVGGVSGAASLTLTLPTTDAGGITPALALAYSSGAGNGAFGLGVALSMPSISRRTAKGVPRYTDTDEFVDAGGEVLVRVGETADQTLNDRVFHVTPYAPRIASSFDRLDYWQAQDDASCAFWRVQAADGTQHLFGYTQAARLADPATPEHIARWCLEESVTPHGEHVYYAYQGEDNSGIDTSVPVEQPRERRAQRYLKRVCYGNRQACADLYLMSGTPVPTNWYFELVFDYGEHAADANAIPTYAPQRAWCARLDPFSDYAAGFEVRTHRLCRQVLMFHRFEALGPDPVLVRRLYLEYDEQPVLSRLRAAWMTGYGPDPASGEPAAVSLPPVELDFGTFVLGQGQFESFAPLAGLNDGMVYQ…	47.207	358	168	6	20	368	23	368	4.79e-86	297	0.51327	no
BapC	Substrate	Burkholderia	P_acidipaludis	Hrp-2	P_acidipaludis_084168307.1	MRSRGSSCAPRLSPGKHPMNMHSPTLKIALALALAVSCKPADVRAEVDCFASAGARQHVSPTVLRAIAWQESHGNAGAIHRNANGSIDYGMMQINSVHLPALSHYGVSASDLMDPCASVFVAAWYLHRMVAKYGYTWEAVGAYHSETPAERDRYARSIEAIVGRMNVLEGTE	47.863	117	61	0	36	152	45	161	5.09e-29	109	1	no
RipG3|Rip28|Gala3	Substrate	Ralstonia	P_acidipaludis	Hrp-2	P_acidipaludis_084168952.1	MKKNSIGTTTESAAKAAFTHVSHGARTFGTALLLAGTLAMSGPAHAQSAKKLELVVPAYFDAQSDPADWNALATSAASAPTTAILNPDNGPGKKADSAYFAAIAKVHAAGGKVIGYVSTKYGKRALSAVVQDINLYTQMYQVDGFFIDEMTADSKTAHVQFYQSIYNYIKGLSANYQVTGNPGTNVPEIYASLPVADQLVVFEDNAKAYTKFKASAWQASYPVSRFVHMVYNVPAASLPGVAQFAAANGAGGIYVTSLTLPNPYKKLPSYWAAETSDAAAGR	56.175	251	103	3	7	252	32	280	8.07e-92	275	1	no
RipA4|AWR4|Rip45|Hpx4	Substrate	Ralstonia	P_agricolaris	Hrp-2;Ysc;PSI	P_agricolaris_153142494.1	METGPDAHAANAAAATQPPGTAPSHHVNTPQPAVPHGVFGRLKASLSRSADTFRARRFDLSTLVNQHSTHGRTSGPENYVEGNKRYAPQQPPRQAQVAGSALEITDELVSQAVAQTASQTTSVATPTGQPHPAPLDAVATREDLLAYVQQQFICPPGRLLDVSAFASRLYHLTPPDAATPTPPATAATRGALLAQAVKQAGITDVQHAQLALERVGMLDFRAPHTSHSTSPAEREAWQIARVLSRSSEGFETLDALRTSVMQPFADANQRLAVKVLLESADALDPTPPGTPYPPGQDRAPGAIAQQTGLGNGPLSADEPGPNALAKRAFDAAATLLEHGRDALTPDQRGAFFAWRQSFSEDERHSDLSQARERLNKFSAKTIGRVGENRWKTLLPRMFR…	33.333	222	127	7	256	458	220	439	1.57e-16	90.1	1	yes	733
NopE2	Substrate	Bradyrhizobium	P_agricolaris	Hrp-2;Ysc;PSI	P_agricolaris_153136448.1	MALLAPLVDAAHAPPTTPHSHLPLPLSSGPAPETIFSILYISSSIHISNSLLFHQRSRSPIRRQRGSGSPVKPTLLIQEIIDMQAAMQINASFNPHVANAAATTRNAHWQQPAATPFNNGRNALGQMSNMASGFSKASFSVYGQSTGNGQTSSFYAQAHFSNPGRSANQQPASRGGYNNQPVNRYDTGSRGNTSAPPRNNCPDRTPPRNDCGCPSKGRTEQTQWTATPVTNNKASIDLGNYKLDFNKSDSSMTMTSKSSGDTTKVWGDPHLTQHANGANSSTAMFNGPMTFQLPDNTKVTVGTQADKNNKSVSYADSVTITHGNNAYQVTGLSQQNSTSLSVQKSHDGRALDAATPDGYTLVANRNGSGFVDPKTGKQPTEDEIRKANT	38.158	152	85	6	112	257	224	372	2.32e-13	75.9	0.99693	no
PopC|RipAC|Rip47	Substrate	Ralstonia	P_agricolaris	Hrp-2;Ysc;PSI	P_agricolaris_153134996.1	MDVEVPSNYARVTQAARGTAPTSSGLVSGHSSKRLSPRAGLLEKCSAFLDRILGRVSIQESKSVVPRIPLSECCAKIDQWAADLEVPDGEFRAPAAVLIKHALYSSDLELDLTPYGVLALPAEVAVALSGKRVLYGPILCGSASTPLTATLLRARFDAHIKAWVACSRAEICEQRAVAARRIGAFLDNPNTDVLDLRRLSLLSLPPQLGALDELCRQTGHKPLRQLVIYWNKLNVLPDSIGMLRDLEVLDASYNEITTVSESIVRLDKLRSVDLTRNGLKSLPGALCALPALTRLCLTQNGISALGDGIGQLATLQELDISDNPLADLSPGFGLLCALHILNGSRTRIRSLPDTFVNLVSLRVLKLVDTPLESLPEQFGKLTALEQVDLSESNLAVVPE…	34.123	211	132	5	291	496	219	427	2.37e-15	85.1	1	no
Cpn0490	Substrate	Chlamydophila	P_aromaticivorans	PSI	P_aromaticivorans_99506.1	MSVPELSFADVVQPAWNVSPRVRALVTTRNGGVSDAPFGRWHDGEDLPGGLNLGMKSGDDPAAVATNRERLLKLAGVSEAAWLEQIHGAGIVRAEEVLAQARAGGVPTRADASVTDRPGTVCVVMVADCMPVLLCDEAGRAVGAAHAGWRGLAAGIVEQTAQRVAELAQVKASALHAYLGPSIGPGAFEVGPDVRDAFMNGVGSAQRDATANAFVEHPHNPGKYLADLPALARLRLQRLGVTRITGGDLCTVTQRDRFYSYRRDRETGRMAALIWLDDRAQSIAD	31.613	155	89	4	79	218	110	262	5.04e-14	73.9	0.99747	no
RipA1|AWR1	Substrate	Ralstonia	P_aspalathi	Hrp-2	P_aspalathi_093641291.1	MPFGIRNPFSRGAPPVQQQQQPAAPQANQPQNNVPLPETRVVGGPLDKLRALRNHLPSAPVQTPLGPGQTHSDPMPQGSPLNDLTGSGANSTLTPFHARTTVRASRPAPDIQPSPGQMHTPKANASTPLGVNSHNNTNVKTAVGKNERALSQASTELRDPARADAHLAESFPAEAGTQFATERDTLLANIRDAIPQGQRGDPPLAKSRYLGHALAEATGGNVQRASDVLGVLQGTIQNPTPQQTRDAFATRCAMARSRAAFHALRNVEAAPPMGGNIQAPTDRDRKVHAEADWQTWRAADTLLSAWPNGMEKPGTLPELAASANAMLPAAERDANTQVAQSQQQAAISLALTPHTQTAKAMLCGNALLESPRAQPQTHLRSAYLAHRNGIAEADVGQVQ…	32.061	1048	601	36	60	1061	87	1069	3.32e-112	377	1	no
AvrBs3	Substrate	Xanthomonas	P_bonniea	Hrp-2;Ysc	P_bonniea_153076921.1	MSQQNNADLHGSSVLPHAYSSFCPACAEQWGESVAVPSAPRSPLTASPRPVSAAQLHSPAQVQAGKARRTLRKVGVGMRSPGGELGLSALADAAALTSGLPEVQAVQAATVNAAHAAPGFTLSLAEREPIHAIFGGRMALNWLSRHGQALTHAPYGLTKAQLLRIAGNDGGVLALEKVRTAHAGLRQQGYSNTQIVKLAGNAGGALALGKVRTLHAGLMALGYSRVQIVSVAGNVGGAAALEKVWILHARLVLLGYSLADMVRVARCAGAAAVLEQLVTMHDALVALGYTRAGVLRIALAGALALERVWVLHAGLSALGYTRAEIVTMAAQGGAVALGKVKLLHSGLSAHGHERAEIVTMAAQADGAAILEKVWARYGKREALERLGTVDTHD	36	250	151	8	267	516	135	375	7.84e-14	79	1	no
BopB	Substrate	Bordetella	P_bonniea	Hrp-2;Ysc	P_bonniea_153075590.1	MNAPILAKPISTSYLPDQTTLPQGAAVQAANAVKLSQDDAKKTLHLAPEPATPAPAAKRRKVDIALPNEHSPDPHPIKIYTERTQDLQAIMILLNQAENSNYESLAGSTLDQAKKANQETQDLQEAQIAEIQKQLAAQQKADEAQVPSTLKWLTKVAEVVGAVIGVAAAVALSGVTGGAAAPLLGLAVIGLVSASLDMASTISQANGGPALDPTGPLEHGVADLLELMHVPSHTAEGLSKVLVGVALTVTYVALVNPSSFGDIFGGIAELAGADSTTQGIVAGAFTAAFSIAIGVVSIVMTAGASSASAAVKIEGAVVDTTDAAVDIENAATKGESAVADASKLSSKLPTIDSVISKMQNLVQGGLGNLSDRSVQLTKLMAQALNIGQQVVSSGGNITT…	34.225	187	110	3	99	283	121	296	7.72e-12	70.9	1	no
IpaH9.8	Substrate	Shigella	P_bonniea	Hrp-2;Ysc	P_bonniea_153076884.1	MTTSPINPDSPRSSLSRSNDQPKIHSRNELTGALGEQSASLEFTQTLKPRATTTVSGVVSLGTQHTSPQQVSTGEPRASTDTPIQDALHSFPSQSQSDANEAPQGGHESQQRHPLAPQAGNAVDPAVVRPPNIFVEELQQRQPISSGPNHPAHTFSPSPGNTSNAIEAERQQLRDQQMQWIQQTLERLDQQMQWIQQTLERRDQQMQQMQQMQQMQQMLERLDQQMQWIQHTLEIRDQQMQWMQQMQQMQQEQQVVLQEVQQVVLQVVLQTIQQVGQGTIQLREQMQQLLQHEGRESMEPGISPNTLNPSTSGSLSQAVIRWFPNLSAEDQTQLSTTWSELTQPPAATIEEARAFTRFLDRLSKTLNATENSCFEHVVREWLKDLARPENAALRKTVFA…	36.093	302	159	7	264	535	315	612	4.53e-41	160	1	no
PipB2	Substrate	Salmonella	P_bryophila	Hrp-2	P_bryophila_020069451.1	MSLDSTAPAPGAPVHEVADATLTRADVEQLIAASAVANRQASAAPLVFNDCDLEGADLSRLDLRGAQFHRCALAEASFFGAALAQTRWVRCRARQADFASADLVDAAFQSSDLNNTDWRRAKLASASFSSCKLTGANFEACTALGLSFVETLLVGAHLRGLSFRKATLHQLDFSDADLAGVDFREAIFDGGSLKDAHLKGARFDGADLREADLSGVRLVDAALFKGATISHLQAAVLITELGLRVM	31.034	174	115	1	151	324	55	223	2.72e-11	67	1	no
PopF1|RipF1	Translocon	Ralstonia	P_bryophila	Hrp-2	P_bryophila_020070001.1	MNMRVLTQTTPLQTNTASDVGTPEAAALRNGAPADTQDAGSAEMQALFSAMLTGLKHASSAGGKAPGAPDGQTVPRGLVLRNLAQASGAQPNASGPMLRNTMQPADGQRADAAGEDSGAAAPVAAQPEPANTAAADADASASPASPAPTPEEQQAQQLAQQRSNTLSVLDAHSKELGTMSFSDLDKKIDDPKTPPDLKQALQSLKNDPDLQKQLDGALNGKSDGKFIAGDIKRTLADQQLAASPDRANALNVLQRHEGELGTLKFSDLDKKINDPKTPPDLKAALQTVKNDPGLQQMLDSGKNGKTDGKFSGGDVKALSNSPTLIAMNQKQASSFEKNYIPSDDTSGAKQGRPMTANDAERELYRYSDNLPDPVTKDSLQQIVDGTGSEGKRPPQVIAA…	39.89	544	282	17	119	648	165	677	5.73e-92	305	1	no
PipB2	Substrate	Salmonella	P_caledonica	Hrp-2	P_caledonica_15051.1	MSLDSTAPAPGAPVHEVANATLARADVEQLIAASAVANRQASGAPLVFNDCDLEGADLSRLDLRGAQFQRCALAEASFFGATLAQTRWVRCRARQADFASADLVDAAFQSSDLNNTNWRRAKLASASFRGCKLTGANFEACTALGLSFVETLLVGAHLRGLSFRKATLHQLDFSDADLAGVDFREAIFDGGSLKDAHLKGARFDGADLREADLSGVRLVDAALFKGATISHLQAAVLITELGLRVM	31.034	174	115	1	151	324	55	223	2.18e-11	67	1	no
Cpn0490	Substrate	Chlamydophila	P_ginsengiterrae	Hrp-2	P_ginsengiterrae_064286560.1	MTMPELSFADVVQPAWNVSPRVRALVTTRNGGVSDAPFGRWQDGVDLPGGLNLGMKSGDDPAAVTANRARLLKLADVSEVAWLEQIHGAGIVRAEGVLAQAHASGAPTRADASVTDRPGMVCAVMVADCMPVLLCDEAGRAVGAAHAGWRGLAAGIVEQTAQRVAELAGVEAGALHAYLGPSIGPDAFEVGADVRDAFMNGVGHAQRDATANAFVAHPQNPGKYLADLPALARLRLQTLGVTRIVGGDMCTVTLRERFYSYRRDRDTGRMAALIWLDDQAQPIAD	30.323	155	91	5	79	218	110	262	1.24e-12	69.7	0.99814	no
RipA3|AWR3|Rip44|Hpx32	Substrate	Ralstonia	P_ginsengiterrae	Hrp-2	P_ginsengiterrae_064286037.1	MSDRNRINLPASPGFVEGAPDAHNAAQPPGTAPAHHVNAPQPAVPHGVLARLKSSLSRSADTFRARRFDRSTLANQHSSHGRTSGPENYRSGSKRYAPEEPARQARVAGAALEMTERMVSEAIGRTVAPVPAAAHASPAVQAQPAQSAPLDSVTTREALLTYVQREFSCPQDRLLDVSTFASRLYHLTPPDANTHAAAATAATRGALLAQAIRQTGITDVQHAHMALERVGMLDFNAPHTAHSASDPDREAWQVARLLSRSSEGFQTLDALRTSVMQPFTGDSHRLAVKVLLESADALDPTPPGMPHPPGQDRAPGTIAQQAGLGNGPLTADEPGPNALARRAFDAAATLLEHGRDALTPDQRGAFFAWRQSFAEDGRHSDLSQARERLNKFSAKTIGR…	35.714	238	130	7	297	515	251	484	2.12e-20	102	0.99997	no
AvrBs3	Substrate	Xanthomonas	P_hayleyella	Hrp-2;Ysc;PSI	P_hayleyella_153101952.1	MSEPSGAEDRGTPCPSRFLPSHSPACPVCQQQWGEVDTALAPPRLQPGGGECAAASHELQGEAQIPAGQPRNVAPRMTPGAQAPGGESGLMALAHAAASTDTLAVPDMGRPAGGLSLTLAERAPIEAIFGGRMALNWLSRHGSLLTQAPYGLTKAQILRIAGNDGGVLALEKVRTLHAGLGQQGYSNEQIVTLAGNAGGALALGKVRTLHAGLTTLGYSRFQIVAVAGNVGGAAALEKLWTLHATLRLLGYTHAEIVRIAVRPGSARTLEQLSTMHDALVALGYTRSGVLKIASGGALALEKVWVLHAGLIALGYTRAEIVKVAAEGGASALGQVKQVHADLGAQGYNRDEIAQLAVLREDALRTAYVLSG	38.249	217	125	8	540	755	130	338	1.14e-16	87.4	1	no
HrpH	Substrate	Pseudomonas	P_hayleyella	Hrp-2;Ysc;PSI	P_hayleyella_153100487.1	MSRIFPIPVSIRGARRELRQSTPSHRGMPYFFALFIIFSSNTATAVEPVWSSRPLQYDAQNTPLPELLRQLFNAEGMIVTVRPEVKGRVNGIFHDSAKKIFLQLVDAYGLVWYYDGSVMSISTSADMRTQSLDTSPMRPAAALALLSRLNLLDKRFPLRQSNNALLVSGPSRYVDTIAAAIATERSAQLQRNSGDDATIEVFPLKYAQAQDTTLLVGNREQFIPGVATTLRELMGRSRFLYSRRPGVLQPVATSVPPLPTLASLTGNNQASIPVPQPLPPLAMPGETRTSWDGMNITADIRTNSVVVHDLPSMMPAYAHAIAALDKPQDLVQIDATVLDLSANSIDELGVDWQFKAGHNGGGLRNPPGSSPLNGGMPGTFAIATLIGNSANFFFARIKA…	30.325	554	336	13	7	537	31	557	1.83e-54	202	0.99472	no
HrpH	Substrate	Pseudomonas	P_hayleyella	Hrp-2;Ysc;PSI	P_hayleyella_153099996.1	MTFTTWATCAPHSFLRRPLCTLLTALLLAGASPLASAAAPWPAVNYSYYAENTPVQRVLADFAATFSLRPQISPLVSGRVSGRFNTATPSEYLNRLGGIYGFTWFAYGGVLYVNPANEIVTRTLPVSGGNTIAAREALSALGVIDPRFGWGDMADSGVVMVSGPPPYVDLVERMLNSLPRVDQRQTVAVFRLQHAQVDDRQIQYRDSQIIVPGVATTLRNLLMDAGSVGNSMRAAAKPPGSGPAPLPGLPALSPMQALGSNPAAAAGMAGMGAMGAAGAMGAAGAAGAAGGGDVSGTGNRAAVEAFPALNAIVIQDSPDRIPVYAALIKQLDVPTAVIEIEAMVIDINKARMDQLGVTWSGQIGNIAGSVGSGATVASVGLGAAAAAAGAAATGGASLL…	34.75	541	312	11	27	538	41	569	4.92e-86	286	0.3802	no
NopE2	Substrate	Bradyrhizobium	P_hayleyella	Hrp-2;Ysc;PSI	P_hayleyella_153100486.1	MQSSASFNFSNLPALFAQYLPAPSPRSRFSDNRAQRTATSQMSSPRYGSESRFASMFSRKNGLGGFFSGRENRSDDSFGYVPGFSSRRNGSDDSLGYVPGFSDRNNHSDDSFGYIPGRPSSGYGRFSNSRGSMFAAIFGGHSQYSGGGSNMQSSWFAGIFGSSSRNRPGHGDRDDWHKDKCDKDRWDKDRCDKDRWDKDDCSDRPKRWSASEVKDGKGQIDLGSNVLKFDEKDSSMKLENKQTGQTTSVWGDPHLKLPASQGGKDMMFRGPLTFRLDDKTRITLQTEQAKNNPNVTYTDKVTVTRGNQAYVVNGLSEQKKGDLTIERKHNGRELSKTTPTGYELREKQDGSGWISTDTGRAPTQEDLKRANA	37.415	147	83	6	115	256	212	354	1.24e-15	82.8	1	no
SpvB	Substrate	Salmonella	P_hospita	Hrp-2	P_hospita_71247.1	MDQPMGGAPGSVEKADEKPFALAAPQLSLPHGGGAVRGIGEKFATEPATGTGSLTVPIRVSRGRNDFSPELTLSYDSGSGNGPFGMGWSLSVPAITRRTDKGLPQYRDADDSDVFVLSGVEDLVPVFGKNPDGSWARDPQGRLVFDEELRDGHTVRRYRPRVEGHFARMERWTRVVDGDVHWRSISKDNILTVYGRTSASRIADHAKAACVFSWLMCETYDDKGNAIVYEHAAEDDANVDLSQVNERNRLRSANRYVKYIRYGNRRPLLVDATLPGFRRAHVPAPDFSTAGWMFEVVFDYGEGHYQEMPPDANGRIFANASLKPPAGGTWPRRRDPFSTYRSCFEVRSYRLCRRVLMFHHFPEELGVEDYLVHATELGYLEKPNGSFVSQIVQSGFKAV…	38.243	387	196	13	12	357	20	404	3.03e-57	212	0.15971	yes	706
NopE2	Substrate	Bradyrhizobium	P_insulsa	PSI	P_insulsa_106353673.1	MALLAPPVDAAHAPPTTHHSHLPLRLSSGPVPETIFSTLYISSSVHISNSLLFHQRSRSPIRRQRGSGSPVKPTLLIQEIIDMQAAMQINASFNPHVANAAATTRNAQWQQPAATPFNNGRNALGQMSNMASGFSKASFSVYGQSTGNGQTSTFYAQANFSNPGRSANQQPASRGGYNNQPVNRHDTGSRGNTSAPSRNNCPERTPPRNDCGCPSKGRTEQTQWTATPVTNNKASIDLGNYKLDFNKSDSSMTMTSKSSGDTTKIWGDPHLTQHANGANSSTAMFNGPMTFQLPDNTKVTVGTQADKNNKSVSYADSVTITHGNDAYQVTGLSQQNSTGLSVQKSHDGRALDAATPDGYTLVANRNGSGFVDPKTGKQPTEDEIRKANT	38.158	152	85	6	112	257	224	372	1.38e-12	73.6	1	no
RipAP|Rip60	Substrate	Ralstonia	P_insulsa	PSI	P_insulsa_106351660.1	MHLQSETIDSVDLKSGALYDTHCPGCGAVIVKHGLTKWEKPLGEVFDDGDSAWGSSMGKSHFPQRFYGGQDWGQCPGCKAGLYWFSLRIVTSDKPASLHHLDECMLCNVEMPEQSIERVSLREGGPGLPASWLLVTAAADCCLWVEHRFGPFLQVPAGRPFTSTDFEIENSLKRVWEKLHRGHPYRHICDSLDLLAPTLLADAARRAELAGRPPLAWPDDAAAYPSFPAACDWDAESSEEPDGSESEPEASNSPNSVGPLVIASQDGPALADVNDVGDVWADEEINETSEDTPESHAKWSAAVAKELVSWVVAWPLGEDGSLVEDCLALGMNALMFASAAKQPAVVSWLVSEFAGKAPDSGWARAVDKEGRTALMHAALAGDTECVKVLLPWSQPDQQC…	32.653	196	127	5	566	760	362	553	8.15e-11	70.1	0.80152	no
RipA1|AWR1	Substrate	Ralstonia	P_kururiensis_M130	Hrp-2	P_kururiensis_M130_20022	VTTIGNWLKNHLLPSAPQQPTPATPNEPAAVKPVAQTRPAGTQLEPLRALNQAVRGQPAQPDEKAVMRTDLKGDVGRKFRPGTRSLPVLPGYTKNAVDAMPAQPDVQLHKRQVRTPDPKATAPAAVERLRNKDVKRVTGKTDRTRSQASFELNHAGPAAQRIASGFTLGTHPTARDERAALGEKIRDAIPADKRGEPPHTLALMLGRALAEVSGGDVGRANTLLDQLRDSSVPRSDDERRDLFALTCALSRAPLSFEALSIVAPHELTQLQSSSFSKTENKIHNDANRETRRAADRLLKHWPPNEPRPRDIDEMLVAANTVLPRADRHPGLASDAPNTVAKALGSEPLAAKALICGAALIDDPRANPETRFRSAYLAFRNHISEEKLGQVQSRMYHMVT…	32.065	920	540	25	185	1061	195	1072	7.38e-113	379	1	no
HrpB2	Needle	Xanthomonas	P_lacunae	Hrp-2;BCI	P_lacunae_98691.1	MNVTIPPIPPLDAASAVRPDEAVGRAGTGGASGPGALPEPASSLVDLFRSKLDAARLAPPSASHTHGPSALSEVVTQQDQAVANLRGEVDRFAGEVPTMTMQEVAAQSIKMQLQVSEMVGKMYVGEAVAQGTKGSVQTLMKNQ	35	120	76	1	11	130	26	143	2.84e-14	68.6	0.47952	no
RipA3|AWR3|Rip44|Hpx32	Substrate	Ralstonia	P_lacunae	Hrp-2;BCI	P_lacunae_98680.1	MRFTNMLRNATSMLRGTPRSSTTVAPAASPIGSTGAGVQPASPGARAGAKAGFAATRERFKSLLGLSRPPYATPKVPTDRRALVETEWRIPFVRANRFGRSFPAHAVRIAPQKPARPLDPSGDWGEVSRAGPAPGTSASAQRRAAKAQRMLAKTIGKFTAKRADKSANADAAHASRRPHDAAELEHWLNHREGLDSWVREYFGAAGGSSAGTASEGNVNEGNDVNGSDDVNENNNNNPNDVSTTPNSDPAPADPVATLSALLAQAAQRTEAVHAATGEAIEQAGSSITDSTHRFAPSLMLGYAVLSALGSNEPARAAAALQALPEAVSIEEIAQRAATFDPNAARPYVTTTEQQPPLNDEPVRVSHADEASAEEITSEDAGETTHDHGTVGTTNAVDPT…	35.593	177	98	4	297	471	412	574	8.09e-14	80.9	0.99869	no
RipAQ|Rip51|Brg35	Substrate	Ralstonia	P_lacunae	Hrp-2;BCI	P_lacunae_98665.1	MKTRSAIDARSMSDLGPTPETSTRRNDTGRRARARSTDSALLTLGARSPSPSHSPAAVGDGRASRAPVEQLQRWGASGEIREVAPGTTLGELMHRERPTPETTAHMARLQQHNATHERSVGDSGSMVGMRSPSRGSPSTRSQGGVDPQMSLQPKTRAQTSTRTAAPGATGKVAPAPQFAGALPASEARTAKPRSIRALPSGPKINGMDNVLMSAYNLDDEQLSSITGALGLGPAHADEYVRNMQTATLGRILRGAVYQEPPMPDAASIAQLEFGRGLPPERLQHLVAVARRAGCFMTERQQRGKNGETQHLLQLHFTGDDGAEPLASQLDSVNYKAVKALAELMAELTAPGHREGAQRFSIGSVAAGMRQGDSSQVFVEHFAKHTQASPPRIQLVSEHF…	48.394	467	237	3	181	647	183	645	1.95e-124	386	0.62025	no
Eop1	Substrate	Erwinia	P_madseniana	Hrp-2;Mad	P_madseniana_154561308.1	MERFFSSIGSPFRGSQPDEIEYGGGRHDAGASPITQRPVAFAEESPGRQVTASGVRNLLRRFRHGRRAGDPARTDTSAQVAETSPRLQRSLALDPHRTDELGRFVGQTQRLRSPIAESSSAQARSNYIESQQDDPPKVPGRLREKIKTVDSKLKQIKRANTEFYEYAKLSVGQTSEGSKPDWRTNQFDKKYLPLIAEMENQRNPGLNLHVFDKADECHEYIKQMAGARGTGNFRVVYPPFAGSRDHYVALDVRLRGERRPSIVVYESALAQTLSMFPAMFAPAKVKVVFNGIQNSEWDCVMFALNNALKSFKTHAEYADLLHRGGEVNSVPMPAVFRKHMHSRSALNHMPQADEIVTKAQTGPDAETLRERVNAYRTNRFGSQYSTSIEGFRLQEIRRV…	46.853	286	135	5	113	391	133	408	1.89e-77	248	1	no
Pgl	Substrate	Bradyrhizobium	P_madseniana	Hrp-2;Mad	P_madseniana_154567837.1	SGFLSGPIKLKSGVTLWIDTGVTLFASRNPADFDNGVGTCGTATVSNIKSCNPLILAKSTAGSGIVGDGIIDGRGGSLLTSGPNAGARTWWDIAYQNKTSGLNQQNPRLVQVTKGSGFTLYRITLQNSPNFHVVTETVSGVTAWSIKVLSPSLAYTKTGYACPKGTTPDAITPATCFTPDTVKNTDGFDPGQSSNVLLANSYISTGDDHVAIKSSAAPGSKNLMFAHNHFYYGHGMSIGSETNGGVQNVAVTDLTMDGYDSPNGAGLRIKSDAASGGSVNGVQYSQVCMRNVRQPLVFDPFYSSVNGSLYPRFTGIVLSGFHYLGSAKYDGGLLTFSGFAKSGLVNPLDIRLDNVVFDGAQPTFAKTSRGNPFDTRFAMGPGPVSFSNSIVTSSANGVS…	39.607	356	168	7	153	462	3	357	8.21e-64	217	1	no
RipQ|Rip63|Hpx23	Substrate	Ralstonia	P_megapolitana	Hrp-2;BCI	P_megapolitana_091009422.1	MRTERSSSLPDLNLHRGNESTGTAPLTTQNQQQTQRALIEGAPRPMENRLPPGDRRRRASLPAVVTATTTPAAETIAETTAAPAVESEEQRTAREQGIRDQLTRYFEPHYKGGEAGGDESNRADLNALIENRVAGLLEMGESDATIQKTFSKGDSFGTTSAVAKGAIGSAAFGTASRLLDTKPEIGNTIVSGLNVLPGVKNAPDSFKGGVAAGLFSGAMDHVSGEALNPAMEARGGIDWLAPDRDRLDPVMQNALDAATPSMLGKMIRKAGTIQSFTARNAVELAVVPGIAAAGFPGAAATVTSGIAALGSMAAGAATSAGDRYVAKRDHLIGPEYLLARDDWREQYTALKAATWKGEAANGAGRVADALTRIPAAIIAAPHTYTTATSVATNVGALGL…	32.764	351	210	6	154	480	98	446	1.4e-34	140	1	no
RipAN|Rip43|Hpx33|Brg33	Substrate	Ralstonia	P_phenazinium	Hrp-2	P_phenazinium_090692709.1	MKKILDYVPYLSRPSTQAAATEQPPAPPPKARTRKTSALPGALRELMDQVTARPKIKAARQLSNDHLTTLLDRDDLRGGRNIRAMQREARKRNLPPLHQSAPETPVQRPAPSQAALSIAPPNGPVIDPDTGALDTARLRQTVSALSDALPAVPDHIAPRHQKTGNQLRNRLMEELSAIDTLAADNPSLRPDQLGLAVRDQFAKASRTASVLARYLDRQLVAGNGARPDAASYFMIAGLLTELKRTHLSAAAHDIGNEYAQREVQNLERAAPGISQGISGPNVATTTSVNLAYAPLHAHSALTVQAGVSGGATLFADDDRDIDFWTSYGVSLKAGIGGTFRKLSNWAGQTSGQVSYSGGGTYFEHDDLHELVKLIANLDANRSWIRSAGPKTRRLVHNME…	43.475	1272	575	31	110	1349	17	1176	0	904	0.74791	yes	367
RipAQ|Rip51|Brg35	Substrate	Ralstonia	P_phenazinium	Hrp-2	P_phenazinium_090693094.1	MKSPISTLRSWLGRTAEPAGVPAAAAAPRQRHSRSRSSLNEALAGLAPRQVDRGTPMTAPERRQAAPRRSADDELREAIAAVRAGAVWSPSSSGPGSPRTASHAWIGSDQGETSAAGLKGKAPAELDAVAKAEDQNALLDMVWETDFPSEHVNDILKRFPDLANATDHRGDTLLSNAITARNLEFASTLIAHGADLQITDQRGDTPLHLAAKHYPALVGPLLEAGADAKATDMRGTSPLFNARSPEAVEWLVRAGAPVDQRDRNGDTAAMRLAQSANRDTVLALLAHNPDLTVKNRSGRTFAQFLTARFGGAADVIPTHAYAARAFLELAKRESPLLGNLRDRKPPTATPQPQPQSRTEQHDLRIEPDLTLSPARFGASGKAAINNLKSGHKLNFVADP…	39.231	260	141	7	390	647	446	690	1.99e-37	152	0.99697	no
RipA4|AWR4|Rip45|Hpx4	Substrate	Ralstonia	P_phosphatilytica	Hrp-2;BCI	P_phosphatilytica_118179590.1	MVNVSAPLPPHQPPLPENQPANGTGAPATGNANVAQPAQQNAPTPSLRNDQSTLGRLANAMSRTGQRMRHAKFDVSTAVSQRTQHGKPMAPVDYTANGTRYPVKPAAASTAAGTPLQKSERESRAALAKTAKSSSSSSGAASGTTTQDVPLDAMDGGAPLLAYIARKMPGPTADPLAASELAHGLAMQGAPAGSPPTTRGTLLAHALHGAQVGDAHEAAETLDTLAKLDFTQMDHARSSSPAEARAWLAARTLSRTDEGFEALEHLRSTVGQTPPEADPSKRLAQRMMLQAADALEPELEAGAHPLARDPAPGMTAARHAPAVGTSLTEAPFAWQAYHSALTLTKYGRASLTDDQKGVFFAWRQNFREDGRGSELSKARERLNKFSAKTIDRGAESRWK…	31.25	240	145	9	238	461	214	449	1.35e-15	87	1	yes	1030
RipAN|Rip43|Hpx33|Brg33	Substrate	Ralstonia	P_phosphatilytica	Hrp-2;BCI	P_phosphatilytica_118180301.1	MKLTSILQWGTRTGAQEESAAQSPVEADAARRARESSAMPEGLRNLADRVTARKQSATARDLSDDDLQTLMRNTTLGGRATRAVYREVVARNKAASAAEEAPVELQPLPPRTSRLPDAMRVALDNRTARRQIAQAAQLSDAELEQHLAQPALLSKRGVRALQREAAKRREEPAETEPVVAEHESGNGVALEEGRVVLAAPVTAAVETPPPATVARPGGAVIDQDSGALDATHLRQTVDALTAALPPIPADVARVHPRSQALHDRLASELAAIGAVAEDPNLRPDQKGLAIRDGYARAARTSKVLARYLDRDYVNRGVGAKGEAPAREQAMSYYLIAGLMTELKRTHLSAAAPDLMAHYAGREVARLERVAPGISQGVSGPNVATSSGVSLGYSVGVGNV…	41.926	1381	674	30	25	1376	13	1294	0	928	1	yes	460
HrpB2	Needle	Xanthomonas	P_phosphatilytica	Hrp-2;BCI	P_phosphatilytica_118182919.1	MTSAIAPLPPLPPLQSVGGAEAAGPAASTHFANEAPGGLGDRFKQALAEARLVPEDGSHMQGPSSISQAITTQDQAFGALTAKIDAFEASSGSMSMQQVTAQSLQIQHEITGQMVKIYTGTAVAQGGKSTVQTLMKNQ	30.693	101	70	0	30	130	38	138	4.24e-11	60.1	0.99999	no
PipB2	Substrate	Salmonella	P_phosphatilytica	Hrp-2;BCI	P_phosphatilytica_118180644.1	MHKPSNPHPARTLAAQTALRDQPLDVISDAALGRDDVERLLAGASGGALRFEQCDFEFTDLSRLDLRGCEFYRCALAETSLFGASLAGTRWVRCRARQADFASADLVDAAFEACDLNSTNWRRAKLASAVYTGCKLTGANFEESATLGLSFVETLLVGAHLRGLSFRNATLRQLDFSDADLEGADFRDAVFDGGSLKDAHLKRARFDGADLRSVDLSGVRLSDATLFRGATISYEQAAMLVAELGLKVM	30.058	173	111	2	152	324	64	226	5.8e-12	68.9	0.94485	no
RipG3|Rip28|Gala3	Substrate	Ralstonia	P_phosphatilytica	Hrp-2;BCI	P_phosphatilytica_118182403.1	MVTASAVALSSALSFARSSANPRRFAHTSRAAWRSLVVASALAAGVHAYAEAATTLQLVVPAYFDADSDPADWNALAVSANSVPTTVILNPNSGPGKKVDSTYIPAIAKVHAAGGKVIGYVSTKAGTRALSAVVQDINLYTQFYQVDGFFIDEMTSDSKTAHVQFYQSIYNYIKGLSSTYQVMGNPGTNVPEIYASLPVADQLVVYEDNAANYAKFKASAWQANYPVSRFVHMVYNVPAASLASTMQFAAAHEAGGVYVTSLTLPNPYKKLPAYWTTETADAVIK	58.566	251	97	3	5	250	34	282	1.35e-96	288	1	no
BapC	Substrate	Burkholderia	P_phytofirmans	PSI	P_phytofirmans_21694.1	MGRLRHGAHFFSSPFHGTTENRIGGTDQRRAAAASDSDLHGLGTRSGPRKHQARGDGLCAETTFGNNRGLAKGPSARLSAARRAAALFLFACVATARADCLDDAARYWNIPPDLARSIAMQESSMRPGVVTKNQNGSRDIGLMQINSSWLPTLRRYGIHEADLLDGCKNAYVGNWILASNIQRLGFNWDAIGAYNAKSPDKRDVYARKIYRQLLAVQAGKASLLNR	45.455	121	66	0	35	155	95	215	4.45e-26	103	0.38133	no
NopE2	Substrate	Bradyrhizobium	P_phytofirmans	PSI	P_phytofirmans_19565.1	MQATFDNRTHASFSDMQSSFMTNRTIQQQAMVQPMSPALSGPVSSSLQSYQFNSSSFSQQSSQTRNGMSSSTSMSSFQQAVSNRGFEQSFSFNSTQVQESFGKASHRGNDRSDRCAGQQDNWSNTQVNDNKSTIDLGNYKLDLNKKDSSMLLTDKKSGETTKVWGDPHIDSNGTSNMFNGPLSLNLSDGTKITVGTQGKGNVSYADKLTITKGNDAYLVNGLSEKDSNPLTVQHAGNGRQLDAMTPDGYSLVANQNGKGWIDPQTGHAPTAADFKKH	39.597	149	79	8	324	469	122	262	2.57e-17	86.3	1	no
RipS4|Rip20|SKWP4|Hpx30	Substrate	Ralstonia	P_rhizosphaerae	Hrp-2	P_rhizosphaerae_13343	MNNEEPVLAPLTHPDNRNSISHDASLLEEPQVDKALGDALDGAHLTERLQTLAQRGKEENCRKTALLFAARLVADSLLVESLGAIHVIHCLSALSKWDKEPVCRAAVTRLANRIAGDRLSVRQLSKGLVAECLNALGRWHEEIECQQAGAQFSRLLLDDPKFLLRLNGHEVACCMNAFGKWRRERSCLDVCRHLARRIATEDSLVRQLNGSRLASCIGALAEWSEDEPCRAAGFRLATRISEDGPLRHNLNARHVAVCLHALGHWREHEICRKAAVHLARRLAADSSLCDRLSPKHIANCMETLGKLKAETACQAAATRIARRIVRDKALRDGFDRQQVARCATVLAVWGSQSDLDSARTCLEQAFKDRG*	34.343	297	195	0	567	863	58	354	2.31e-39	155	1	no
Cpn0490	Substrate	Chlamydophila	P_rhynchosiae	Hrp-2	P_rhynchosiae_102634018.1	MNLPELSFADVVQPAWNVSPRVRALVTTRDGGVSQPPFGRWSDGTDQPGGLNLGMKSGDDPAAVAANRARLLNLTGVSGAAWLNQVHGAGIVRAEDALAQMHASGAPTQADASVTDRAGVACVVMVADCMPVLFCDEAGRAVGAAHAGWRGLAAGIVERTAGRVAELAGVEAGALHAYLGPCIGPDSFEVGADVRDAFMDGLDVAQRDATASAFVEHPRNKGKYLADLPALARLRLQRLGVTRIVGGDLCTVTQRDRFYSYRRDHETGRMAALIWLDDQAQTLGD	30.968	155	90	4	79	218	110	262	4.26e-14	73.9	0.99499	no
HrpB2	Needle	Xanthomonas	P_rhynchosiae	Hrp-2	P_rhynchosiae_102635712.1	MNPMIPPLPPLEPTSAITREESMTRPLPGGEVGGAAGTMPEPGSELVDLFRSKLDAARLAPPSASHSHGPSALTEVVTQEDHAVATLRGDVDRFAGDAPLMSPQEAAAQSIKVQMQVSEMVGKLYVGEAVAQGTKGSVQTLMKNQ	35.577	104	67	0	27	130	42	145	2.46e-12	63.5	1	no
RipA1|AWR1	Substrate	Ralstonia	P_rhynchosiae	Hrp-2	P_rhynchosiae_102635703.1	MTTGDVTAGSPSAAAAGPQTTRPTASRRRDSIWSSIRRTLAPRPVTVSSSLLGSVTTARPTTARAKIGVADNQRHKPDPNATPPSAVARHKRNVALTLAGADKTAPAEQVVDRGGAEAVAARLFNPSGLDANKRLPQQLASEVGAHLGAPEGSEMATQIEAAARQELVLRRMHQAFGTDAARAGKALDDLRGANSLLDVKGDAFELARRLAASSLGYGTLHALRGDARVDADPVHHAIREDATKLALRAANTLIAALPEGHALPPGLDELEALVHDALARHERPAGATDAPPTLDMNGDISLPAKALMAARMLARNPMPDPQTEPQAEPALHLKSAYLAWRCGFTHEGPGTPLAHAQHRLFKLSRYARRASQPGMLANLRRAFGFNKSPMSALGLGTGG…	31.982	1110	621	35	29	1063	19	1069	2.48e-101	347	1	no
RipA4|AWR4|Rip45|Hpx4	Substrate	Ralstonia	P_rhynchosiae	Hrp-2	P_rhynchosiae_102635702.1	MLRGTPRTSTTVAPAASPAASTGAGVPPASPGTRASVKASFTATRERFRNLLGFSRPPYATREARSDRRALVETEWRLPFTRANKFGRPFPAHAVRIEVQKPARPLDPPGDWSEAGKAAPAPGSSASAQRRAAKASRMLAKTIGKFTAKRADTSTNAAVTGATGRPRDEAELQHWLDHREGLDSWVREYFSAAGRGGEGSGGTANVGHHAQGSNEGDDANDVNNTSRTGRASDANGGSYTSDASDVDDAHNGNGTNDANDSNETIPLNGGIAPADPLATLSALLAQAAQGADAVHGVAGGVAPQADPSAADSTLRFAPSLMLGYAVLSALGSNEPARAAAALQALPEVARIEGIVQRVATFDANAARPTATTETEEPQRNDDALHVSNASEPRSEEITH…	34.225	187	111	3	274	460	435	609	1.46e-14	83.6	1	no
RipTPS	Substrate	Ralstonia	P_ribeironis	SPI-1	P_ribeironis_094782957.1	MTLMENTIASNSASINDYSVSVSVTAEQNEILHRPTSPPRSSPQLNEIPAALRRGTLDKNLNEFRRSKTGTPELPHLDHRLVVASNRVIDPGRPAAGGLAVALGDMMRESEGLWFGWSGKTTDRQDMARVQTESFGRTTLVQFDLSKKHHDGYYAGFANSALWPVFHDKVKLAEFDEDNFKDYESVNKIFASELARTIREDDILWIHDYHLIPLAQELRSLGCKQNIGFFSHIPFPSPEVIKHIPQHRKLIESLMSYDLVGMQCPKDVENLQRYVETEGIGHRLDDRNLEALGRKVRIQSFPIGIHVESLNTVEPNKTLDAIVGIVRNESNQRMVMVGVDRLDYTKGVPRRLKAFHELLDTYPNLLNQITLVQIAAPTRQGILPYARLSDKTRALVDRI…	57.884	501	202	3	32	525	34	532	0	595	1	yes	319
PrgI	Needle	Salmonella	P_ribeironis	SPI-1	P_ribeironis_094781777.1	MTSYIPGTNYYGYLENVSAGFDTGIDDLGDQLKTAMTNLQQHPSDPTYLTQYQAVLSEYNLYRNAQSSAVKALKDIDSAIIANYR	58.228	79	33	0	2	80	7	85	6.36e-27	97.1	0.56259	no
SipD	Translocon	Salmonella	P_ribeironis	SPI-1	P_ribeironis_094781760.1	MIVTNISTTKPLLNAQKLVVTQARELPSVGGYDDAPVDGTKEALRTGVTQDETSSLSNETLAPALLSSHDAASPEPQGMNSAPVFEALLQALENGEDALTDFAAVVQFLTKLLGEITDDIFGELGGWTHSGTDKDNNTSVHIDIDKIYAAFDSIFSKYAGYSKGPPPHFTAGSIDTGVAVKIPPSVDEWNKQLSPLFTVDGKGNVSMDTSSLNKLIDSVRDFGNNGGGTPPGVNSAAYQAWSTGFTAMKDQMQTSLQMLAEKYSHQNSNFDSMSKILSSSISAMLDTAKSYLNI	31.624	234	148	9	115	341	64	292	2.32e-19	90.5	0.99976	no
XopAL1	Substrate	Xanthomonas	P_ribeironis	SPI-1	P_ribeironis_094783066.1	MIGFPKISTASQVTSEADAEQTSTAVASTPSRPHTGYGALHELVSADRLQRKDYSAPVRQVRTETLDNLHRAQATVVDVKQRLSYGQGNQLPDIVQTWGESYVRMSYARHRATLRSEGGTSEAELHQHAEAALAFQAGNCGDTAALSYLHLAGGPSLNAPLLLVSDQEQDHDYALIGDPRDSRWGTKNTVVVDAWTQFPSAYTLADADGLMPCPADHERPPGTEPSTDARRLFDSSETVSSKSIAGALEQDKHAEIGPKLLKEVLEDADPSELWDVRTGALDPSTRYTDGASAPTSFDHLPQSLIRRQEAAIDAMERYQREPGNKLRGS	40.345	290	156	7	30	304	40	327	4.55e-51	174	1	no
Cpn0490	Substrate	Chlamydophila	P_sp_MSb3	PSI	P_sp_MSb3_28408.1	MNVPELSFDDVVQPTWNVSPRVRALVTTRNGGVSDAPFGRWHNGADLPGGLNLGMKSGDDPAAVATNRERLLKLAGVSEAAWLEQIHGAGIVRAEEVLARARATGTPTRADASVTDRPGTVCVVMVADCMPVLLCDEAGRAVGAAHAGWRGLAAGIVEQTAQRVAELAEVPASALHAYLGPSIGPEAFEVGPDVRDAFMNGVGGAQRDATASAFVEHPRNPGKYLADLPALARLRLQALGLTRIAGGDLCTVTLRDRFYSYRRDRETGRMAALIWLDDQAQSIAD	30.435	184	101	7	58	218	83	262	4.59e-13	71.2	1	no
PipB2	Substrate	Salmonella	P_sp_MSb3	PSI	P_sp_MSb3_29596.1	MGFPELILTFMSFDSTAPAAGAQAPIVADATLTRAEVEQLIAASGAGNQAPLRFTDCDFEGVDLSRLDLRGAGFHRCTIVETSFFGANLSHTHWVRCRGREADFASADLVDAQFQSSDLNNTSWRRAKLASASFHGCKLTGANFEACAALGLSFVETLLVGAHLRGLSFRKATLHQLDFSDADLAGVDFREAIFDGGSLKDAHLKGARFDGADLREADLSGVRLVDAALFKGATISHAQAAVLVTELGLRVM	30.46	174	116	1	151	324	61	229	1.05e-11	68.2	0.97442	no
Pgl	Substrate	Bradyrhizobium	P_terrae	Hrp-2	P_terrae_59617.1	MNTRIEHLASTPTRPARAASAWLASLSTALILTACGGGSGPAASDVSGGNVDNSGAVAPAAASSASDANATTPDQTASDVTPASDAAPASDASSTPAPGFQVGTATFDAALPPEPTLPTSAQICQTLPATLTAQSNGLLPDSADTANTAPDTTRIQAALTSCTNAASTGLSTNKVVRLTSGANGANAFLSGPLNLPSGVTLWIDRRVTLFASRDPRQFDKTQGTASCGLITASDNGCNALITAAKTSNSAVVGDGTIDGRGGSQLVSSVRDDPNLLKRPDGSAMSWWDIGYEANVVQNKSQNNPRLIQINNGSNFTLYRVTLQNAPKFHVVPSGVQGFTAWGVKIYTPTAAYEAMNNYKGVPYSTVNAKNTDGIDPASSGQITSNPGNPGKLTGDASNM…	34.005	397	172	9	129	435	151	547	5.52e-54	196	0.97464	no
HrpB2	Needle	Xanthomonas	P_terricola	Hrp-2	P_terricola_95067.1	MNATIPPIPPLDAASAVRPDEPVGRAGAGGASGPGALPEPASELVDLFRSKLDAARLSPPSASHTHGPSALSEVVTQEDHAVASLRGEVDRFAGEAPMMTVQEAAAQSIKVQLQVSEMVGKLYVGEAVAQGTKGSVQTLMKNQ	35.577	104	67	0	27	130	40	143	6.85e-13	64.7	0.99968	no
Pgl	Substrate	Bradyrhizobium	P_terricola	Hrp-2	P_terricola_96350.1	MTSVSRVTICALVLSAALSAESASAASTWTDTSAPVTTQWGTVNEPSLPAAVCKPIAASLTPVMGSIDFADANASFSQPDTARIQAAIDACPSGQAVKLTKGASGESAFLSGPLTLKSGVSLWIDGGVTLFASRNPADFDNGVGTCGTATASNIKSCNPLILAKSTAGSSIVGDGTIDGRGGSLLTRGPNAGARTWWDVAYQNKTAGLYQQNPRLVQITGGSAFTLYRVTLQNSPNFHVVTDGVAGVTAWNIKILTPSLAYSVSGYACPAGTTPDAITPATCFTPETAKNTDGFDPGQSSNVLLAYSYISTGDDHVAIKASKSPGSNNLTFAHNHFYYGHGMSIGSETNAGVSHVSVTDMTIDGNDSPSGNGLRIKSDSSRGGKVSNVAYSQVCMRNVA…	37.028	424	196	11	108	462	42	463	1.43e-74	248	0.99489	no
PopC|RipAC|Rip47	Substrate	Ralstonia	P_terricola	Hrp-2	P_terricola_96628.1	MPSRRRMGAPSTEARQRWTTSRATRAEGRDKQTHSGRNMLKKIASSISTSVSLPGSSSNNAPARSKSGRRSEHDFETLKWINDKYRESNELRSNAADRLTAARPGGEVDLEQMGLTDLPDHLLARVADSRKITLKGNSLNEVPRRMLTFAKLQSLDLSRNKLDALPSEIAQLTSVRKLDVSHNRLAELPAAVGQLTKLKTLRAGNNALEYLPASIGNLTNLRKLSLGENLLTNLPLQIKGCSSLEELDISRNHFEKLPEAVGSLMQLRKLRIGDNDLTDKVFEVDDVEAEGETEPGLAIDRAIPESVGRLKNLRELDVSGNPLTFLPSDFGPLAYASTGRMTVRKFTDRPSVFSDLEIHIRNTPLPVELSKDGRLPLLTTAPAVQYKELYQPPHVGKRS…	30.29	241	153	7	309	544	104	334	1.54e-14	82.8	1	no
RipA1|AWR1	Substrate	Ralstonia	P_terricola	Hrp-2	P_terricola_96632.1	MSPAINRPTPALTLSLVGRGHAGNVITGERRYMGDNAGTRLDFLCTLRGHHETQPASPARTAELAKIDAEITQTFGDDSIWRRSTLYVLEALAAQRTAALSFMLNAQNTQSVSGVRELSVLVPTSS	50.442	113	55	1	950	1062	12	123	5.91e-26	107	0.99989	no
RipA3|AWR3|Rip44|Hpx32	Substrate	Ralstonia	P_terricola	Hrp-2	P_terricola_95054.1	MDFRSFVRNTTAVLRGTPHTSTTVVPTASPVGSTGAGAPPPSSSGGARAGIKAGFSATRERFKSLLGLSRPPYASPKVPTDRRALVETEWRMPFVRANRFGRSFPAQAVRIAPQKPASPLDPSGAWGEASKAGPAPGTSASAQRRASKAQRMLAKTIGKFTAKRADKSANADAAHANRRPRDAAELEHWLNHREGLDSWVREYFSAARGSGAGTASGVREEGDVNEGSEVDGGDDVHGSNHVHGSNHVHESDDVHESDDVHGGDDVHGGDDVHGGDDVHGGDDVHGGDDVHGGDDVHGGDDVHGSDNVHGDDDVHESDDVNGSNNVNGSDELHVSDNVHDTDDVNQNNNVNRPPAPADPVATLSALLAQAAQSTGSVHAATGDVIEPADPSATEGTHRF…	34.463	177	100	5	297	471	517	679	3.94e-12	75.5	0.99999	no
RipL|Rip31|Brg22	Substrate	Ralstonia	P_terricola	Hrp-2	P_terricola_95094.1	MWPAETSSAAHGMAQSGDASPDDVSDAESDSSDDFSVLVNADPNERTRRLHRLSEVGKRSNSPADVAALVRDAQALRSIAATHHPITSATRFSKEFVPADDNFKSNFSLLGRAVVQCEDAARAWQAAADHYQAAVEVASKISLPVRDIARLNEAVEECDAHVARLDIKGDVLRGILCVKREQTPFGEGYVRALELTIEPLRRALARCGTEELAALPLHDAPIEGLDVELRNIGASAHDLSTAIHRLAQQPAAPPPHDPSVEGVDVELPSIDADGRAPPPATERRVTALLKASPNQREALRARLLARCAELEKLTGDLTLALRGEFVQAPVVEAVVEAVAETVAAEPVAEPIAPGQEAAVEAIMAEPPEVARLVALQTGLAPLLARAEGATLSASANHEA…	31.876	1029	600	16	447	1390	1	1013	5.68e-96	336	1	no
HrpB2	Needle	Xanthomonas	P_tropica	Hrp-2	P_tropica_074982090.1	MSIDPTSQASQAMQASLEQMADGASSTGGAGGTPQALADKFQSMMQQSPMSAPAAPESDGTAVASKLVAAQDAELQQTVNDALQLAQQAPTLSMNEMSAGTIRMTLELASTQLDLEAKMGVVDSSKSAIETLMKNQ	33.333	102	68	0	29	130	35	136	3.36e-11	60.5	1	no
RipA1|AWR1	Substrate	Ralstonia	P_tropica	Hrp-2	P_tropica_074982074.1	MGNPFNFNIRSLLGGGSAAQQQAPQPPAPQASQPLTNSDPLPDRRAPDSVLGGLKSLKNELPNATPPANGEAMPPTSALRKNLSGGGIRQNLTPFAASSSVSASRPAPQVEVAADQIRTPKPNAKTPLGVASQHPTNVNTALGKNARETASSAHLELRQDDAFDRKLETLFPLPAHATAQARQERTQLIQDVRAAIPQNARGEPPLAKARYLGHALAEASGGDVARARAALANLQGTPGAPQAQQDGFAARCAMARSHAAFGALRDVDQGPAINPRNGPGQGGVDARDHKIHDEADWQTWRAADALLAAWPRNAAANGAAPPAPPASLDELGHAANAMLPAAERLNLPNAPVANATVSEALAGQTQNAKAFLCARALVDDTHAQPPIALRSAYLAHRNG…	30.868	933	548	23	185	1061	202	1093	9.29e-82	292	1	no
RipA4|AWR4|Rip45|Hpx4	Substrate	Ralstonia	P_tropica	Hrp-2	P_tropica_074982076.1	MSDLHALPPPQTNATHEAAGHETAALTEAQRQAQRQAQQQAQAEPQAQPQALTEDSTLGRFAHALSRTGQRLRAAKFDISTAARQRSSHGKPFAPTDFKAEGQRLPERPVTASTVAATPLENGAKTGRAALAKTAASGAQASAQTAHPVAATAADQGAGHALADAMDGGHALLSYVAQRLPGPRDDAQASARLSQRLHTLGAPADAPAATRGALLAQALHGAHVGDARQANDVLDALGGLDFTRMQSSAPVTPAQNRAWHVATLLSRSDAGFEALEHLRAQAGAAAPDASQEAAQPPTQTASQRLAQRMMLQTADTLEPAMNAATHDVSPAAVAARHAPAPGASLKDTPLAWRAYNAASTFSRYGRQALTDDQKGAFFAWRQNFREDGPGTELSRARER…	31.845	336	178	12	196	493	172	494	6.69e-19	97.8	0.99961	no
Cpn0490	Substrate	Chlamydophila	P_xenovorans	PSI	P_xenovorans_32511.1	MNVPELSFDDVVQPSWNVSPRVRALVTTRNGGVSDAPFGRWRNGVELPGGLNLGMKSGDDPAVVAANRQRLLKLAGVSEAAWLEQIHGAGIVRAEEVLAQARANGTPTRADASVTDRPGMVCVVMVADCMPVLLCDEAGRAVGAAHAGWRGLAAGIVEQTAQRVAELAAVPASALHAYLGPSIGPEAFEVGPDVRDAFMNGVGDVQRDATASAFVEHPHNPGKYLADLPALARLRLQALGVTRIVGGDLCTVTLRERFYSYRRDRVTGRMAALIWLDDQAQSIAD	30.323	155	91	4	79	218	110	262	1.18e-12	70.1	1	no
AvrPtoB	Substrate	Pseudomonas	R_andropogonis	Hrp-2;SPI-1;Ysc	R_andropogonis_157685668.1	MSVRNTAGGASSGDAPPAARATIPRDAPRARGVAQQGALPRDTGRRREEVRPRLVIPRRGNAESNVQFAWRIRTQNPAASTEDILSAVVPERGNRQALEAALQQYIQNYNNICAAFDELRVISKADAEAMGFKDAEDCQGESDRDQATACLFGEDLSLSNRNQQVIGLAQVASSTPQAYQADVNKDLVFMDMKKLAEYLVSKPKHPMNNMPLTVDNIRNFAFKIG	44.767	172	84	3	415	577	55	224	3.42e-37	141	0.99972	yes	210
BipB	Translocon	Burkholderia	R_andropogonis	Hrp-2;SPI-1;Ysc	R_andropogonis_157685852.1	MINVTTTSARLLNLEEQPAANKFSSVNQARKERASSTFIKVEDASGQKDSAAIGFWRTPSLAMPKSVRSRDQASAVCVTQQLALIGGVVSDAGPSGEALKQIGENVARWEASLNHKLDVHASTVNAFSDSVKEAEHAVSACLANTASPELLKAAVSATRNAVQLEAECTTTMQALPTSTQLLGVDDTRLLSSTAVLTIALARLEEMMSKCNIDTLDEQRTMLNGLAEKRQATLQQKSDDYAAKLAEAQRLQDTVGEIAKIGGWALTAIGVGLAIFTGGASLLIAAAGLALMAADAIFKAVTGTSFIDEAMKPVMDHAVKPMMTWLSKQVSEALESCGVPKEKAEIAGAVVAGIAVAAVMVTGVVAVGSVGGKIASVVAESTAKELGEVMESAVMRSVKD…	33.046	348	231	1	275	620	190	537	1.74e-41	161	1	no
BipD	Translocon	Burkholderia	R_andropogonis	Hrp-2;SPI-1;Ysc	R_andropogonis_157685996.1	NPATREAAASRPTYTNTSPSYETASHNGVAFDSTALPGKMVSRIVKGMQRSGLYGMPPALITDTGNEQLSVARGRMNRVLSAVGGGETANVSLALQAHHTLQTQAVTRLNALLKQAGLSSTDNTAHPLCRSTSAVLAVTDTSSAQSTKSTETSSKVSSSDDPDTSTPAAVDAITIYSLDELKAYYATYATEYKSLTDYIKQNYATDPSDCETKTKTFMDEYGSQNFVLNSGIDPSYAMLALGNAMSVSNIDLPNKGQYQVYRFNAGVIQDFMDDQAFCDRQKQDYDAATTLWSATATKSQRGGKDGPTYDVAYAAFKEMEASYANMPAHVSVIPPNEANFYIIKADPAGGYFVTPADGFTSMIEHCKTFFTTWHNNGESESCDSDNLTKVKIAPHGDAG…	32.995	197	107	8	132	310	449	638	3.62e-17	85.9	1	no
EspV_Citrobacter	#N/A	#N/A	R_andropogonis	Hrp-2;SPI-1;Ysc	R_andropogonis_082103165.1	MEMDRIHGTADIQSNIPTSDTAPAIPAPATSAKPPRVTGALADLQTLRDNRPVSQAHIGGRSYKVGPNTTPAVKQFLSRTLSNNRYESPAHLQTRAENYLRHRDAEQNILRATTEGLEQPESAVFKQTAWMGHLERGLWHGETRFGGNDREQLGQEALGNVTPQPGSPFHGPRGLKLSDRARSAFAMTLQGVSGPFTKDQARAGFEVAQTGQVLAGRLKIDERVIFRRENRVDAQRNGTHSTRTHGGMDLSQDLGTAMRDEVGLPVMSGTSGSSSDAAIATRFAAERAEKSPAAPDLSEAEGRKAITDLSHHYFRASGSSPPESMANGINKIRAEADLEEMEVDTLDIFTHSYPEIHAGVALTLAKAPGTDITAMREATQ	65.94	367	121	2	27	389	14	380	1.19e-166	475	1	no
HopAS1	Substrate	Pseudomonas	R_andropogonis	Hrp-2;SPI-1;Ysc	R_andropogonis_157685786.1	MTIRSQSAFMAAPAPAPDEAGDFSTTRSAQPAATSPRELTRSDALKQLRPRPERNVEDNASTSSAADTRAPLPLGQRIKALISRRQVSVTAVIPGTGRTLNRPLRATVPSTSVNPVMQGPEAAILEEAKLLSSVAESLTMSIGRPEAALWKRPAPSKAYRLMTTLIPWAKPAPLAKIAASSIGGNGRHTAPTHQTSPNHFAGKAAIAESVATLRELVAQRRAALDEAVAHFERAQSAHDAARGVSMISDQTQNTATRRLHAAAAVRDASSALHAVISGPDLAGLEGLRYLAEQRDKADAFTHRRINELQAKAHALRSHAYDRRDAIDVELQVRKEEAHALTLVNHDLDAAEKIVLDARGRLHNLEKRFGKLPSGFVEMGSTSPKASALHADLLNQIAQA…	43.564	1375	685	23	32	1361	49	1377	0	980	1	no
HopQ1-1	Substrate	Pseudomonas	R_andropogonis	Hrp-2;SPI-1;Ysc	R_andropogonis_096349235.1	MDRHSPDIRAPSEQAYTQSECGLTSASAPKASLSRAILGRLESPPDSLIAARNTILAQLSASDYRLTPDETIAINDLRSQKPQLPKDVWFFSDPNKDPDDVVAYTLGRQLQIEGFIQIKDVVTTLGDAEVRCQRAEMAKGVFNKLRLPDVHVSRGQDYRMNPLQSKEHAKFLREGHALRAASSEIHRDSLQDMRLRLKHAPHPLSIVVIAGMGDLNGLITTCPEIMRERVDDITIMGGVEPLKDADGFIQPDARAYNNVTDLDAARSLYRKAQELGIPLRIVTKEAAYKTAVSPSFYEGMAMSGHPVGQYLRDVQKSALKGLWEGIQDGLLPGLDNAWFFRTFMPNSQIDVGQHGNKSNVSFDAIWPKVTKLNLYDPLTLLASVPNAAKLLFKPKAIQA…	75.895	419	101	0	25	443	17	435	0	653	1	no
HrpB2	Needle	Xanthomonas	R_andropogonis	Hrp-2;SPI-1;Ysc	R_andropogonis_157684996.1	MSLTIPPVPPLDATSTVSRQEPISSSVPGAAVGSGTAQEPSAQLVDLFRSKLDSARLAPPSMSHTQGPSALSDVVTQQDQAVANLRGEVDKFAGDASTMSMQEAAAQSIKVQLMVSEMVGKLYVGEAVAQGGKSSVQTLMKNQ	36.62	142	72	4	4	130	5	143	2.21e-15	71.2	1	no
HrpH	Substrate	Pseudomonas	R_andropogonis	Hrp-2;SPI-1;Ysc	R_andropogonis_157685648.1	MRLSKQSASLVGHAHAAPVPVYRLRSVVIAFALAAVCATGIDSAAAAPRWDDAPFTYYANNAPVTKVLQDFARNFSLQLDLDGVASARADSRLGARVNGRFNSANPTAFLDQMGSVYGFSWFSYAGVLYISGASDVSTRVVDARGGSIGGLRSALYTLGVLDPRFGWGEMPERGVALVSGPRRYVELVERLVAQLPSAAGAQEVRVFRLKHASVLDRTIQYRDRQIVTPGLATTLRALIEGDGSGNGGGRGSNEVMSALTAPLRANPPSFQAPNLPPSYSPLQGGGTGYPSLTGVAGGMPPLPPMGLSAGASVSPPNGLGQALAAGGAGNGNAVAAGTAGGEMALQANLPRTIQPSIRADARLNAIIVQDVPDRMPIYQKLIDELDVPTAIVQIEAEIV…	33.613	595	319	16	27	553	50	636	2.63e-86	289	1	no
RipA1|AWR1	Substrate	Ralstonia	R_andropogonis	Hrp-2;SPI-1;Ysc	R_andropogonis_157685782.1	MKRALAPRPVTTTSTIFGSYTQARPTTARAKVGVPQDKRHRPNLDATAPAAVEKHTKKVAQTLAGTRKTASVPQTIAAHGGVDAFPMERLNLQGLEGLDHQAPDIVQALRERLEPPGNADETARMVSAAKQELVLHRLHQAFGTNTEAARAAITQLDAAGALLDIRGEGFELARRLTSSSLGHETLRTLCGEAATDSDPVSHAVRNDATKLALRASNALIDALPAGHPVPDNMAAMVQLALSALPEHERPAGTTGTPEPLTMQSDVSVPAKALLAAVQLAADPSANPEAHLKSAYLAWRCGFKHEGPGTPLAHTQHRLFKLSRYAKRASQPGTLATLRRMFGFNKSPMSALAFGVAGASLRQPEDDLQKADVIWQLGAALERSAATPRTGPLAPQITNA…	31.466	928	520	26	188	1063	127	990	8.12e-92	319	0.99996	no
RipA2|AWR2|RipA|Brg31|Hpx31	Substrate	Ralstonia	R_andropogonis	Hrp-2;SPI-1;Ysc	R_andropogonis_157685867.1	MAHLQGNFSIDVRNANYEMTLPPTAAQRHAWHVARMLAHTANGFDALVTLQCDPTFDEATADGAMKRESFRTFLQAADYLANHVAGNDTIADTPSQQFHQAIQQMAVMGNRDEPCSLALNALLCAAKLYATPHASAQMIGDSTQVAAYVAWRSGYRESGKHSFLARSKGRLAKFLTWIGRSQRRARHRWMAFDPRRTVGMRKSPLTATTFDAGGVDLRLQSEETRALREAVHAAIDASLACHRMVTQHTSENALSPPISPEVRGVLLLRELYLDYWKRSASPDQRASELTLTSDDRRAIASALIESAPRVHVNAHVILANAEFQRVKTLDLSTLERWSDEVAQHLRHLHHTQGNTSEVKERVATARYIEQGKPIRPTSTTTAALREALSQVISAAPLGN…	45.464	915	431	9	206	1110	1	857	0	734	0.99998	no
RipA3|AWR3|Rip44|Hpx32	Substrate	Ralstonia	R_andropogonis	Hrp-2;SPI-1;Ysc	R_andropogonis_046152259.1	MMNTPATDGIAWPSGDSRDERLQTDNGRDDAAPSGPQTQMSARIATHGGVQFAPSHPPAHTSPASPPLLRPRTETTLGRLSSAMSRAKRKMTASRASTFLSRSIEINTALFHSARHGYPRDPADFKQGSVTDGDLRQGTDDTAAHVITRQRLQAQVHAQAILNVSPLDASPPTAATAHASAASFPATDITTTHRPSPDRKMDRLAKNAHAHAIQSEWVDGVSEKQKTRRAKSFALTLHPTRLVSALQHAIHPMRTEARESNVGNVASDNGVIGLYPVGPLPDRTPASAIGALRDAAAWRRWIENALPAQARAQTHNVPPGHAGAAAVQLPSLDQLRADRAATEHVHRALRGLGPAVSPAARESGVLVVQSLHRLGVMHAEQAVPILDAVCQLDFTQPDR…	31.174	247	108	8	297	481	410	656	3.07e-12	75.9	1	no
RipA3|AWR3|Rip44|Hpx32	Substrate	Ralstonia	R_andropogonis	Hrp-2;SPI-1;Ysc	R_andropogonis_157685781.1	MPLEPAGDWRSAARQPSAPGVGLPAERRALKANNILAKTVHKFTARVNHGPMAKPSVSAEPPPDATQLNHWLEHRDGLNNWVCKTFRTQDGADTHDATVDALADVLATMPRQARAPEPLARTDASDAATGVTDQAENTIAENTPPYAGSLMLGYATLSALGSDNPARLLAALQVLPDVVDLEELTRRSVAFVAPDTLADENVHVSRQPSGPSVRPEIDHAVDAEAHGLQDDTEEAWHTPRTSVSDLPNTDQVTHAPPQHDAQADAWRIAQFLAATPIGIDVLKGITGSNAGRAESDAAATLLQAWNALPEQHPDLEAALTAAHAARTDDGNLAPRVLRALSGSVAPKDVAALYAWRQGFRSDAPGSNLKQVQTRLHRFISRGMMRLGKQNWFFQRMFGQ…	34.555	191	111	4	297	486	265	442	2.48e-15	85.9	0.9991	no
RipG3|Rip28|Gala3	Substrate	Ralstonia	R_andropogonis	Hrp-2;SPI-1;Ysc	R_andropogonis_046153333.1	MIVVAGQNPVHAASTTTATSSQTMSLTVPAYFDPVGKGLGLWNDLATTASKVSTTVILNPNSGPGKTIDISYTVAIAKVHAAGGKVIGYVSTQYGKRSLSNVATDINTYLSFYKVDGIFVDEMTSDGTTAHIQYYQSVYNYIKGMSPSLSVMANPGTDMAEQYVTLPTADQFVTFEDTAKKYAKYTQPKWQANYPASRFVHMVISAAAADMPAIVSSAATHHAGSVFVTSAGMPNPYKNLGTYWSDLVVKVSGMK	59.641	223	89	1	23	245	25	246	4.92e-88	265	1	no
RipS1|SKWP1|Rip27|Hpx37	Substrate	Ralstonia	R_andropogonis	Hrp-2;SPI-1;Ysc	R_andropogonis_046153770.1	MRSDPNYRPVPPAHVVIAGTSDATSSSRPQGRRESRPRNLPRPANMLAGLVQGDRRSSSTSTSTSTMDQALSNALNYPEHNLSREAAARLDTQRRQQQHELWRKSGVGFPVRCIDMARDNILAERNGHGRALAFLMPSGDAETNLDLLGFYLAKLGEAGRERITPALRGEICACADLVAQYLVHTSLFDGAFAGAYSRLANKLSKYPDRRACMDALTWIARQVLLERNLHRLSDREATTLVGALAKNTRSESCRDAILCLTGRLVENRSTLGRLNAIQVPMLLNALSKWPTHDDAKYFALQLADFLAATPKLRLAFDGQGVANVLNALSKWPGEARAEQPALQLAGRLVEQPDLRLSMRAQEVHNSLNALSKWSHREAASQAMLLLAARLKNEPQLRRQ…	76.301	2363	545	6	65	2417	1	2358	0	3511	1	no
RipZ|Brg38|Rip57	Substrate	Ralstonia	R_andropogonis	Hrp-2;SPI-1;Ysc	R_andropogonis_024905880.1	MFNRFRLGSPGSSKSATGGIETAGEPDRTTGKTPSTHSRRLPGEIRSQLPQRSEAGVGRASPVSVAPRQAAPLLPAQRQTFPPEYHGDTIDSLQSQYGTDSVPLSASSGAAMPSSAQAKQEAPVHETSLFELTPEQSGGWGVTFLKNKGHLREGVTQSAAEVHEDEPAVMPDNGGATSEILPDDTGGPIRSWSASQESGRRSTSAHRSGGMLPPATADAASARRGTVKSRLAQLIDIRRVPQAPAVRVDDWSDRSALEICEGWRESLVETVSIPSMSRLVALNFERVHAAAIPADLRDQCLLPEGAGGQAYYDEMVRTFLNAVGCKDPDDIDKVLDSFKQTGTGGLHRQRVMTASLLNSGISIAQLAASSHVAAKTAMSTAQMLLTVASSRLAFTSAKL…	43.523	965	428	18	24	947	193	1081	0	674	1	no
XopB	Substrate	Xanthomonas	R_andropogonis	Hrp-2;SPI-1;Ysc	R_andropogonis_052738336.1	MSSDKTIQSLLDYALPEVTLEQSRRLARINGTRVTLHAHPDTEAALEKFKKVFSVDKANFKPASRHEEVHASGVASRVEEKLKAEIDIPLLQKAVERGNGASGKFAFGPHGTMSMGDALSVRAEAFLAAHAPTVSSNDDFLEAEIASRLRQNQDLRVRLGAEVMLETATKKEPQLIPLAGSLGVSAGIGSAWELWASQKLKDALFGKHFSPARHILPAAVVDSVPPVVIETLDTMFVLTSINSARGAKTWLTMILQAVRKQAPWKRSEIMDDLKDTGKKASKAGVISSIAALPNNILQYWHAGPKPVDITASALATEVAIAGAASGIPPEVKEAREKMSAALVQSIKDGVMPGPDGDETPKAYITTATKHALDIAPGDSVAVKTMGVAMIVGMIPFLAG…	49.162	537	226	7	110	600	1	536	1.63e-160	474	0.99797	no
AvrXacE2	Substrate	Xanthomonas	T_caryophylli	Hrp-2;SPI-2;BCI	T_caryophylli_085229851.1	MREHASQPAGAPARTTSLQRPQVPAHGIQRSGEVRGGCAAPGGRSLAGGLRSVRNTFVRLRDADAGRIFDMRRQSRDKELRSMHAASASQRGIGTKDIGLAAYLTARSTLHRTIDGPELPSLRKANDTVTKTRALLSHGRGNVATDLAKTQEPFWRTRFGRMKAKSYRGDLAAAGALAIKMKAGNCGEHANVATVSHARKLGEGETLQFVSGAGVDHAWAENKLPDGGRVVLDAWAEGPAIMSEDSRFSQRETSRNVYASFSLDAARALAEQKDKHLESFERNPDLDKQWEDFKTEAAKKKLAMSKRHVFAPTPVVSQAFQTAVGDQQKEAARMARRTRKEARLTSSSTAHVALGNEIKAVGAARALGANVKQSLQSNEPILAAVKKQFTK	32.941	170	101	2	52	221	93	249	1.31e-22	101	1	no
EseC	Translocon	Edwardsiella	T_caryophylli	Hrp-2;SPI-2;BCI	T_caryophylli_085228057.1	MSTISTLRFIDLAFPEPSVQPNDHEGKRAREARGLLALPEAVSAERKHGNPRRDWARPAASAAAVSARAAAEAIERVFGQIGKPGPRNGVSVLRGVEKEPMQSLMLAVTLMSVEALGSLANATGKALNIMAQGQRAVEQHEVQEIRDQIDKAIEQQKKAKKAGIFSAICDWVVSAVEVVSGAARVVTGALTGDAMMVAGGAMDLAAGTAGLVKAACETIALIDTKDAAKFKAIAETAGKIQLACEIVGAIVDITSAAQNMLVTKVIPKAAEKVLEEGAGRVVATAVKDGSKEALEAAAKQLGKEVVKSVSEEALDVLGKDVVEKIIQDAVKTAAKNALERGGDIVAEKLAKDIVKQIRRSLIKAIVKAAVVTTVNVTRGALSGANEVFSGVIQIERARL…	41.099	382	195	5	111	485	85	443	9.19e-84	270	1	no
HopV1	Substrate	Pseudomonas	T_caryophylli	Hrp-2;SPI-2;BCI	T_caryophylli_085228838.1	MPKIQSGGPISPAASAHSAEPQDENEARAPNSAATQGSSRHQDARLQPLDSRRRPSSPTGASSSAPRTANLPVAGENPGAVGALRRRRTGGDGELAPSTTNESASTGRDEDRAADGETREQATGVTRLARGARNVAYRAFQGYVGMLAISAGYRTVRNPGEALRHPLATLGGIVSFSERLSEQTIQQGRADVLARHGSYIPADSACHEVEPRISYELPLGVGGRVTRGNRPHYNKPTDFELSRFVPNGGGLHAVHHESLHCYTHPNFATSMRNSPYWRTIEEALTEHFADELPGHAIGKATPYDLSRLPNGKRWSTAAAELEKAAGTETLQRAYFSGDVDAIRAVSAAIVDIWPKEPTHTAWRAISLSQSHQRRSLAECFVGAALLSTGKLPADPAPGS…	32.047	337	203	6	68	386	144	472	6.81e-47	170	1	no
HrpB2	Needle	Xanthomonas	T_caryophylli	Hrp-2;SPI-2;BCI	T_caryophylli_085225270.1	MTSAIPSIPPLPPLPSVGPADATGAATPTASAQAPAGLGERFRQALADARLVAEQGSHMHGPSAVSQAVAAQDEAFGALTQKIDAFEASSANLSMQEVAAQSLQIQSEITSQMVKIYVGTAVAQGGKGTVQTLMKNQ	32.203	118	78	1	15	130	20	137	2.95e-11	60.5	1	no
HrpF	Translocon	Xanthomonas	T_caryophylli	Hrp-2;SPI-2;BCI	T_caryophylli_085225230.1	MSLNTVTPSSSTFSTSPVPTDTGGTQQPVDDTSARINAQIDSMFSSSLSSLVGNDSDPDSTITHSQNDQQSSAAQDASTPQQQQSTVTWNGGTLTDQQLQIVSVLDRHKDQCPLEIDNLDAKINDPSTPPDLKAALQGLQQDPQLAIAIGSQGDGRCGGKIKAKDLEKFSENHPQVAQFNEQQAKSYVNNYIPSDGSSNGKPQVMTESDALRELYKYSENLPKKIDQDQLKQIVDGDAKTGKTPPQVIAAAQYFRDHQDAWNKLSGDGRMSRSDIEEAAASSMHLTQRETKTLDTMKANQNAFFGSGDLTRDKLSSMVNDKHLDKGVRDAAKQLLNDPVLFGMLNNSITGYKTHHGFFSFGGGHTVDSGNISGKDFQHFLDNMTPANKDVQKPQTHEPK…	70	100	30	0	119	218	80	179	7.58e-36	148	1	no
HrpH	Substrate	Pseudomonas	T_caryophylli	Hrp-2;SPI-2;BCI	T_caryophylli_085228132.1	MCAAHAAIPTHGAPAFFFSTRGARLPEVLRDLGANYGVPIVVSPRVDGSFIGRLDARSPGEALDRLASLYQLAWYYDGHVVYVYKADETGSQLVTPSYVPVDTLMASLKGTGLLDGGRCLARAVPGSSAIQVYGVPVCLERVTGFLQRIDQQDLERERNEEGIELFKLKYASATDETYRYRGQQIVVPGVVSVLNQMAQGRTLGATGERSGAAVSNGAVLPTFAADERQNAVIVRDKKIDLPLYAKLIGQLDHRPKLVEVSVTIIDVDEQNLNQLGIDWSATTRIGGGSISFNAAGSASDFSTIVGDTGNFMVRLSALEQNAKARILSRPSVLTVDNMQAVLDKNITFYTKLVSEKVAKLESVSTGALLRVTPRVIVEGGHEEIMLSLDIEDGRQTDPI…	30.078	512	294	9	31	533	15	471	1.14e-58	209	0.99726	no
LopT	Substrate	Photorhabdus	T_caryophylli	Hrp-2;SPI-2;BCI	T_caryophylli_085228451.1	MGHVPPQRRPAGTIRTAEFDHAPLALPEYASDTSLDSLRSLRGNTPRAYPPHLALRSDETMEAAGPSSQPGPSALEGRRDDPSEQGCLPTRPALDRPLTSEGLPNQESPFTPRMVFDSLSHVFVRPLIGRVRRSVRDYGQVTFKFSQTKGGFHRQIMKHRDTSGGTCAALAAHWIRARAQNGDLFERLYTDRQKRQLRIDELHSIKQLTINGRDDDGDEQNIRNLGWLSKHSMKWNLKASQSMIARQPTELIGAILDTGAKARCYKLVPIEGPLFAHTFAAEVTRDGGIVFFDPNFGEFDFSDRNAFAEWFEKAFWIRSGYHWGTFGLSQRYIVFDLYDGTTPSGNPT	43.333	270	146	5	38	303	68	334	6.14e-64	208	0.34435	no
NleD|NleD-1	Substrate	Citrobacter	T_caryophylli	Hrp-2;SPI-2;BCI	T_caryophylli_102623024.1	MFRPRLQKAQGDRQSMQADAPQVLSDRGDHEQATHLDAVRLMPPLTYGSGSTVGPEAVPETTDPPGDRRPDLGLNLGLRLMFKRKETRIDLKDARRRSRVKWLRESRNVFIEGSDAAAFEQFEAALGIVESAPVGRTLLDCIDATATLKRQRVDVFLDGHLLGVIPHVQKDADNGKGTGSELHCNFSVAQSPGVSSADRLKSDAAVLFHELVHVFHNLLGERIRVAPNDAQNPLWPALLHEEARTVGLGSFSQEALSENAFRHQIGLARRPHYSHDAAIIYDDDTAVVRMQRRRLLP	43.269	208	118	0	26	233	90	297	8.78e-56	183	0.39633	no
PopC|RipAC|Rip47	Substrate	Ralstonia	T_caryophylli	Hrp-2;SPI-2;BCI	T_caryophylli_085225166.1	MLKKIASNISASISFPVSSSNDETASSSAGHRNMHDFETLRWINDKNRESNELRHTAADRLTTARRGADIDLERLGLTDVPDHLLARVADSRTVSLKGNGLNEVPRRMLTFAKLQSLDLSRNKIEVLSSEIGQLTTMRKLDLSHNRLSELPDSIGQLTQLESLRVRHNALEFVTPSIGNLTNLKKLLLRANVLTELPDEIRRCSRLQELDLSQNHFTVLPETVGSLSQLRKLHVSDNDLTDEVVEIDDVDAQHEGEPGLMIDRAIPQSVGELKKLKELDVSGNTGLSFLPTGFGPLEYASTSRMTVKKFSDRPSVLSELRIHIGNTPLPVELAKDGRLPLLASIPAIEHRELYQPPLARARRTLDEAHDADRPDHGLDAFDENPIARTAHAMPEILAAQ…	30.198	202	135	5	477	677	92	288	1.79e-13	79.3	1	no
PopC|RipAC|Rip47	Substrate	Ralstonia	T_caryophylli	Hrp-2;SPI-2;BCI	T_caryophylli_085225168.1	MSCAFRRSLTSMACMTHAAANLSNASGRFLTTQGDGMDSFLKYGNVFNHAQFSEAYQRALVPRDVGGQASGEPPPAGGQPMAPRPQPMAGELQALRDLRGGNAPKPRSPRAEQPNAAHVPAWRPAAEAKNSEAPFEERVEQEFVRWLEGGGPTARRTEAAARMEYARLESARTLKLDGLSLGRIPARIGQFAKLQTLRIGGNELDHLPSAVTRLTQLHTLDARNNRMTELPPKIGRLSSLKHLNVDANNLTSLPNELAALARLETLSARSNQLKLVPSRMSALGNLKKLDLARNQVGDIPGTWGVLFRHLEHLDLSHNRLEQLPSTCEVPARKLQLDLSENRWLSGLPTAFRGFRYASRLRLSAADDHKLESVGGTLAVNTKGTGIRQTLVNEGRLEAG…	33.193	238	145	9	400	627	164	397	1.58e-12	75.9	0.57661	no
RipA1|AWR1	Substrate	Ralstonia	T_caryophylli	Hrp-2;SPI-2;BCI	T_caryophylli_085225242.1	MSGRITSPPMASSSVASHGNEPVSDTARGNDSSASTDSNAARRRGSGGMLSQLQSTVKRTLRATSKTVAFPFYTKTSTAPSRARPAPDVKPAETPPPRRMGPPRALGHKHERNIDAIVPQSKAIDARAEIRFGLPEDMHTPEGATRYIGTQWREVEANGNFSPAAVDRLATAIAERVLAGPVGTHGSVPADGHRQAASHAIMLSDALAHATGGDPVRAHAALHALLDGAHHEDPRVRADVLATQIALGASGTGLQTLLALAPHVLPPHEAGDGGAPEIRREAFRHALRAADHLLRSKPADEIGPTSLEELAALADKALPVAERARTNSSRVAALPATPEPMPAWLANPHNTLAIKALQAANALRADPAANCPPHQAAAYMAWRNGFEREGPGTDLEKTQ…	59.773	1059	394	8	35	1061	38	1096	0	1228	1	no
RipAX1|Brg13	Substrate	Ralstonia	T_caryophylli	Hrp-2;SPI-2;BCI	T_caryophylli_085225026.1	MPVETRYSGIYSQSIVNDDRNLERFNAEVNVHLDAINSRPTGNMLLNQLSALAEGRRHKITIHEMQPSRTGPIAEPVLSRRQRDAHPELTEFSDIREMAGRRYALKTPDGPNVGSSVVVSWTAHQTSMALDEDGDPTGPTSSNRDKVSLLAHELVHAKHMMAGTWKGSYQNSRDPDTAAGKEELRAVGLGKYKHSLSGEPSENSVRAEHGLPKRVSYHYSGYRSE	55.405	222	90	5	1	217	1	218	4.42e-74	227	0.9992	no
RipR|Rip64|Hpx24|Brg15|PopS	Substrate	Ralstonia	T_caryophylli	Hrp-2;SPI-2;BCI	T_caryophylli_085227372.1	MKLSNIISSCFTVRASKESKKPAATEHSMLRPAKPRTAIIVEQLRAREQDGVRQAGNAKAAPRGSLQRLFDSIRHPRAGKHRVSAPADARAQRLHEHSRARPSFDLKLEGGKLRVRPLHPSFSREQARRLERELNNKQRPVTGLAWNDATHGYTIFHKDGPPHWLGTVGTAIPIVGLAPHHAAGDLSTPPPIGLLAGVSGSADGGLWRAHHGKLYRWDATRNEWEPVRTAADEHGPIELIGRQLDGHAWARAGSMLLKLGAHGIEAHRLHDGGPYSAVCVGPNGARWALDSGGRLCRPDQPGAAPCTIALQLSDGRAAFEPIELGNPAKPAERARAIDFQLAPDGNTAFLRDGAGHLYQADLRGSNNRSGQIVARRLPNPMHQPAAREGWRTDALTMAP…	56.795	1560	656	7	179	1731	99	1647	0	1695	0.62582	no
SpvC	Substrate	Salmonella	T_caryophylli	Hrp-2;SPI-2;BCI	T_caryophylli_085229571.1	MYRRPQFIQRPASKRSPSPVPGQHDQAAQGPADAAAADTPPLSRRRLPTSLGATSPPRLPVFRTESDSPPRLPVPSRGVSPPRLPVFGAVGGQRSGEASPRSDVADSAKASSSSTTAGPDLRSKRSGSPLDESERKRVTPGTAHHADVSPSTTSGAVSLPQGGSQIRSSLITEFDALARELGQMSQSELKPSRDPITYGAMNSGGYMKLHAGFALFKRPSDVFINALRRQSSPSSGDKLHVSVDESRVEDAFDTIAGLLFSDDSPIDQWKIVDTRRVAKLKDTRVSHGANITLYVEPSNGTAYSSRDLSRVRALIDQIEAMLSQAGIAPGIPPASDAVAPQWRYVSYRNEHMSSREDGGPMQRSRLAGEPFFRLVSGHVR	40.777	206	111	5	1	201	177	376	7.44e-43	151	1	no
SsaG	Needle	Salmonella	T_caryophylli	Hrp-2;SPI-2;BCI	T_caryophylli_085228053.1	MDVDVVNNELSQIAAQAGQEVQSKMNSADLTDPAKMLQAQFAIQQYSIFIGYQSAVLKAIKDMMQGIIQKI	53.521	71	33	0	1	71	1	71	2.2e-20	79.7	0.915	no
XOO3022	Substrate	Xanthomonas	T_caryophylli	Hrp-2;SPI-2;BCI	T_caryophylli_085229090.1	MKIETANLRPYAHPHDPEAGPDSGTLSPTGATQALARPRPPSNVAAGLADLRSISAQRPSRPEDMPAHAQVGDDEGVRDLPPQLARPRAQPPRLPHPDNARDVESGLPMRDCSARVAAFLRNLSVVQELQQFDDVEFVGKLRNELVTEPGCPEPKTLLAAMSEKVDELRSHLDKQAATPEEAAFLAEARRYLAPVMASFETDIDTLRHDASAAKRMFQGALTLLLYPLPLATLFTQKTGTYAAFNIASYTYTAIQLVSLMRRPTTDAKLFRKHAINRHSLVFFISLAYAVPTFYAKARPLQHNAGFVAGAAVAQGAMMFGLRLGQDLMDSMQLRFNSAFNRRHDLPGGFKEAIEGILGDLREGLGKIDGFVGEFQQDRRITPHMDRQLTFFKQDLSRIV…	77.826	690	137	2	1	690	1	674	0	1000	0.71346	no
YycJ_Chlamydia	#N/A	#N/A	T_caryophylli	Hrp-2;SPI-2;BCI	T_caryophylli_085225786.1	MRFASLGSGSEGNALIVEARSGSTTTRVLLDCGFSAKELERRLARLDCTIDMLDAVLVTHEHSDHIGSALTVARKWSIPLYTSWGTARAVGADCAPDVELHVLWGDETASIGDLQLSPYTVPHDAREPLQFVFSDGAHRLGVLTDVGTSTPHITSMLDGCDALVLECNHDPAMLAASRYPQSLKARIGGNHGHLSNEAAAGILASLDRSRLQHIVAAHLSQQNNQAGLAQAALADVLNAQHHDVVVASQADGFAWLALGGQ	33.482	224	141	3	4	221	3	224	6.61e-36	132	1	no
BapC	Substrate	Burkholderia	T_dabaoshanensis	Hrp-1;Hrp-2;BCI	T_dabaoshanensis_102649262.1	MSHQTFDYCVAQAERKYQVPSCILQAVHQVESGGELRPGLVRGNRNGTNDYGVTQINTVWADYFQRKFGITPLQLTADACLAVNGSAYIIRYEINATGNFWAGVGNYHSRTPGEHDRYVARVARTAEEFGCRIR	38.182	110	64	3	40	145	9	118	8.91e-14	68.6	0.40699	no
HopV1	Substrate	Pseudomonas	T_dabaoshanensis	Hrp-1;Hrp-2;BCI	T_dabaoshanensis_102644474.1	MEFLMPKVSSSSGYAEYGDVDHHEDAAHERGDENAGAEPAFSRDQGAHLQALGPRRERSSEASGSGSTSFEPATMRRRRAVGERRHRQAQASTSESHEAPEAGDANAADPGGVGQLARRAARATVNGLARATKIYVGLAAVSTAYRAARNPRDIIERPLGVLGGGISFAERVDEHTVAQGRADVIEQHGNFIPPDSACYGVTPRIVDDMSMATAGNVERRNYRSGDWRPTDMRLNRFAANAGGRHAVHHEYLHCFTHQAFVSAFARSPHAESIEEALTEHFADRLPGHAVGKLGPHDFSRLSNGKRWATAAAELERAVGSDTLQRAYFSGDADAIRAVTSAAVNIWPQDVTNTAWRSIKPSNRAQQQRLAECFVGAALLATGSVPPEPTPGSGNDGNWA…	33.333	342	201	9	64	386	132	465	7.48e-46	167	0.99944	no
HrpB2	Needle	Xanthomonas	T_dabaoshanensis	Hrp-1;Hrp-2;BCI	T_dabaoshanensis_102644448.1	MTVPISAITPPVSLPSVNAAGGPSDATPATFGNHAPEGLGARFREALEQARLVPEQSGHIQGPSTISQAVTQQDEAFGALTERINAFEAQSGNMSMQQVAAQTMAIQHAVTDEMVKIYTGTAVAQGGKSTVQTLMKNQ	30.534	131	88	1	3	130	8	138	7.01e-12	62	1	no
HrpK1	Translocon	Pseudomonas	T_dabaoshanensis	Hrp-1;Hrp-2;BCI	T_dabaoshanensis_102648205.1	MHKQMHQPDTGGAGTTPTGTGSAAGMNGAGAAGTSTNTSSDSYPELDSYASQADGSDLGKWSDLAANDQGISLERPLAAMQILSGQPNANGQPPTQAQKQAAMQFVNDNPSLKSAMSNAGALNSDGSVDTKKLKGLLQSVEKNLTQADNNVKDYMKKHPGADPGSLNTVRSAALLQAYNPIAGESAGHVSNGKNNGYNGGKNGGGLTTKQQVADLEKNQGFSSALKSAAQAWSTSGAFDALDRAGDDKATTKADGKFDDNNLTDFISKEAPTNEASDQSFLEDASLQNITANTDTSKLNQDIFANPQNYTPEQKAAVMVTLMKTLVNVQAGGSDGLRDVKATVAALQKDIQTLASDPATQAYLQKTVPPAMQNLGGAFAAAGGLSGAGGGDGDSETGAA…	38.406	276	161	4	190	460	102	373	2.42e-38	154	1	no
RipAS|Rip66|Hpx9|Brg43	Substrate	Ralstonia	T_dabaoshanensis	Hrp-1;Hrp-2;BCI	T_dabaoshanensis_102644460.1	MDINQTHASSARSEPQSPSEESRSPAHAAASTPPEATQEPAGALASLAGHRRSRSPDASEASERTDPSGGAQRPRKKLRTAHGVRFAEPASEGSASAAGPSSSQPMARLRAMPRHEADDPEQRSINEQIARNQRALIDRLHVERQPAAALVRRDWVLAEAGRYLTAPDHHRLLNDVLHLSEEERAEVARLLPPGLAGAYLSRDEQALAHSLGGGTPDVALRRAGWMMRAGLASRHFPGAVRSEPMSRTIEQAEADLREHFEHGGPSSQANAVLDLVASALCAPTLEDAHRLAQLVLQPHYFRALPDSQRATALSLLCQGLLSVNTVAWITLSSAASGPVAGDAPAPAANVDAASIAAFAGLHRNGLAEIIPMLLGAARGTASMTSSAAYGILFPVAQMV…	30.429	815	499	14	26	797	16	805	8.33e-67	244	1	no
RipE1|Rip26|Brg9	Substrate	Ralstonia	T_dabaoshanensis	Hrp-1;Hrp-2;BCI	T_dabaoshanensis_102644471.1	MAGQWSSSGYATDTAALPEHQVHATPAALSDGECQLGGYLLDRRILGRPVEGRAFEQLRSANQTVRETRRTLRHGRGNVTVDIEHSNGESSLRTEAGRLSRRAIPQKLPSGEPLDPAVRAVAAATTAQAGKCGEHAHVGAFLHAAKLGEGEHLYVAGKADHSWAELRAQTSDRAQDIVMDPWAKGPAIFAEDGAFSREAHKVDVDHHYDRATERPVPTPTHSCMSYGNSVSGGWTPSLAGR	41.711	187	99	4	75	254	29	212	5.24e-31	122	1	no
RipE1|Rip26|Brg9	Substrate	Ralstonia	T_dabaoshanensis	Hrp-1;Hrp-2;BCI	T_dabaoshanensis_102644469.1	MSASHEAPVEWHTEWHADEPTTSAPRAPRASGMLAGLAPRSTLPDGELQLGGYLLDRQITGRPVEGDDFENLVRANETVMQTREALAYGRGNMTDDVDYSNGVSSIRTAAGRRARKNLPHTFDHPVRVAASSLAAQAGNCGEHAHVAAFLHAAKLREGQQVCVVTDETDDHSWAELRGDHADRSHHVIMDPWGKGPAIFADDGASSSNGHELTVEHHYDRTTGAKAHAQMRKLHRRHGRQLKSDVREAMNALGPNFRYPESSLWPATPVVSGAFAQCAVDRMIEEPNPAYLAPPPEDGGHGWATPIPTNERWMAPLRQEIHATETARTLGARDLRDITRAATRIADVAVDPRDYNLPSHPAQYAPEDF	39.886	351	194	1	44	394	29	362	3.48e-74	239	1	no
RipQ|Rip63|Hpx23	Substrate	Ralstonia	T_dabaoshanensis	Hrp-1;Hrp-2;BCI	T_dabaoshanensis_102649009.1	MRTESSGRSTDTSMQITPAPPRAESQVARNARTSRREIAGAPPPRGSSPSDTSNAPDTAGGPRRVALPATAPTATASTATAPSETAEQRAARREGVHAVVSGYFQPHVTEAENREAESTDGESTDGEESHADALNRLIGDRVQGLMDMGETRESIEATFAKARRHDIGAEGARGFVGSIPFGVASRLLDTKPAIGDTVVSGLNALPGVKHTPDAFKGGVAAGLVSGVADHIGSEALRPAMENVQWLASSADQLEEPMQEAKARAESGMLRAVGQNAAAIQTFTARNIIRGIVGPALTAAGHVAAATQTDSWLAAIGSPLAGAGFNLANRHFAEQDHRVGPEYLLGRTDWQDQYQALKEATWKGAVANGTGRVAKAVVNTVDATLSGPRTILSAPSITTN…	39.879	331	185	3	177	494	137	466	8.74e-61	214	1	no
RipZ|Brg38|Rip57	Substrate	Ralstonia	T_dabaoshanensis	Hrp-1;Hrp-2;BCI	T_dabaoshanensis_102644432.1	MKSASNRIQSTATASSSPPPAVAGAPAPQGAAPEPAAQPSGSAKSARGTVRGRLAQLLDIKKVQHDPAVSVPQWDEASTLEICERWTQGQRSQPSIAGLARLAALNFERARPDSIPAELKNQRLLPEGAGNEAYYREMIATFLKTVGLDDADAAIDSFKKAGTGSLHRQYATASSLAGGAFGVAQLAASANLPAKTALSAVQLLMTALTTELGFESANLRFRNSGTEEIMPAGKADASPSAKAGPHVMQAAGRVAWDLHKVGHAVRKMERAQADFDDARARLSNPAATAQQRKQAEKDLHAAGQALSIAHARYCMRAQLKADYKSASESAKIEYHGNKRALGVGVASSAASITATVLGVLTPVVVSAAVTAGATAAAVALAATLYVGYQLSAGPSKDGE…	53.956	1188	436	18	46	1189	44	1164	0	1115	1	no
AvrPtoB	Substrate	Pseudomonas	T_dinghuensis	Hrp-2;BCI	T_dinghuensis_115536014.1	MPGINRTPHTHSPSPERVGNETPTRSPDASSGGRSSGGRRRSSFFNALTRPFRGASSSAEGTGTDRQQEQAPPPSRSPAAPPRAAAALLERSPALSRGQGEEVMARIDASRAQPQPRATGRSSQRTATPPPRTLAQSRAAGSTPPSPATLRATPLPAQRGSAAHASDIVRQLENAGADLAEVHQTIANIMAGRRIRLHTSTNRILSEHFPNMLAVGIDENDPLAIALRDALGQRAPAPAPPRAAAAPSSPPVQPRLRATGGSSSRTPTPPPRRAGTSTPALQRQASRANERPSGELLGRLADSGISTRRLHRALRSYLVDLLPLPPDILSALNRAGIETHIPEHIAIVSHPLFDLNRELNAQASARAQASSSGAQASGAATRDAIVLPERDDSESNLHY…	32.244	459	243	11	134	577	156	561	2.45e-45	172	1	no
BapC	Substrate	Burkholderia	T_dinghuensis	Hrp-2;BCI	T_dinghuensis_115533587.1	MPCSLARSALPTSCPPSTSAKRGGSVPYLPFPPMPQQTFDYCVAQAEQKYQVPSCILQAVHQIESGGTLRPGLVHGNSNGTKDYGVTQINTVWADYFQRKFGITAPQLADNACLAVNGSAYIIRYEINATGNFWAGVGNYHSRTPGERDRYVMRVARAAEEYGCRIR	37.719	114	67	3	40	149	42	155	4.42e-14	70.1	1	no
HopK1	Substrate	Pseudomonas	T_dinghuensis	Hrp-2;BCI	T_dinghuensis_147297812.1	MFASSEIREVRGSPDQPNYPIKDVDLDEYEVVNASTSGFGGIGTTALSTCIAVCARGWNAHGQAILGLHHYDGRAEASEVLHHLDSKMRNGGAVQRQYYLVGGMILPAGHPGSLSAERALLSLRGHYDIRGVRLHQLEGEYDEHGEENMLHVLMTSDRILFSKNILYQSDD	46.98	149	76	3	190	337	21	167	7.93e-39	139	0.11875	no
RipAP|Rip60	Substrate	Ralstonia	T_dinghuensis	Hrp-2;BCI	T_dinghuensis_115537761.1	MRRHRYLRLTSTGHSTLMVAVSSKIEFSERFYEPVVDEHTSPYEHHGRPVVPVHFAEGAHGTLTPAGFHRFPDVSAYIGSREHGKVTSQYRVGIRKLAKFLREKSEPASAETAIRNLEEFEQRRKAGDFSTTLGVVDGDGKLAFDSILRDVENDSIPLDTRIDTIAELARGLVVCGPGAGSNLVMTAQTLRLNAGGVDSALRAKWESMFDQCVTAYCRNVHKLDRGYEGSEVHYVNEYRNALADEYHVAPRKDEFRIPHIDEERVRRCSAAIAHKMTPYEVIRELADDCFESIRDMLRGKLSPEEYEGPLDEGQAYKVHQLYTQELEAVHEKNYGGIGAAIVVNEYHGPGGPDVYTVIDSKALLFRQIARNLRAAEAIQPFKFREMARDSDAPDSVLKT…	31.44	757	473	14	50	767	85	834	5.94e-92	313	0.9009	no
CHBP	Substrate	Burkholderia	T_fusca	Hrp-1;Hrp-2;BCI	T_fusca_121278819.1	MKNQCLPSSILANATDQTASGIDGAVDAHELIAAGGVGDCLDQWRREVPDGSERRDQAVQLVRVAADRQLRYLDLTGLCLADIPPLPEQLRSGLKDLVLLNNELTQLPPDLHRQLPALKHLDVRGNPIGALPDEIVQALRARGGRIDWDESARELERISATRDDCVANERAADLSLRNPAASRVLPGSTSVPRKGAIEYAREEALPDSGLSRSSVSESDSDSEFTLGEIDAQRLWARWDESSDAYVSSDEDELIRGLSAEEFERAINEAFEERPARAAVAEVDLGDFSHLGYPLATRVVTSLIARFAADDKSLGEDLYGICKRGDASFLERLNSIVERLDKAGSRGGLAPKAIEVREQLRSVLAILKDPRGAGIDQVLSALSRIDGVPGHLSSAIGMLR…	31.646	158	94	3	140	288	2788	2940	8.41e-13	73.6	0.99994	no
HopP1	Substrate	Pseudomonas	T_fusca	Hrp-1;Hrp-2;BCI	T_fusca_121280976.1	MRVGNPEPNQGTHEPGSFDFDSESFPEGKQTDQPGQSSNDPSSSIEDTEQEIIQELEQLLEELMQMTDQQLGAGKNSPENVPGGGGGGGKGHGHHHAPVGEHSGSTPHGEKSVTPHGSHEPTTPTDTTPTDTTPTDTNNDTPLVKGKYTASDLGTLPPALKPFENDILNAANKSGIPPNVLAGQIYQESRGKINAGSTNQGTGLTDAGLMQVDPATFDALRKEHPDLGPNLSDPATNILAGAYYDEDMANKFGGSIPLMLRAYNSGPNGVDRNDANAIPAGTGDPNYVKLVMEYADDIKSGKPLPA	45.098	153	79	5	175	324	156	306	2.51e-29	117	1	no
RipA3|AWR3|Rip44|Hpx32	Substrate	Ralstonia	T_fusca	Hrp-1;Hrp-2;BCI	T_fusca_121280968.1	MVRPTNEDGIAAVDHAFELTTIPSQPHAQSAMQAQTQQATQTNPASRTLPTRLASATMQSIPHSLSGLRKQAAKLGHCDIETTSLIGNGRRFGQTFTTPDSKTSTDNVRLSHAPMPYATRQVASSSTRTQLDMVRAVGAFVPSRPLAIADAATHAFARSALHDRGVLDNFIRQNFHTGAQNEAEEASEVESTDDVGALAQRLVGLCDAAAGAPTVAPEVRFGEAVAWADALAEATGHDVGLALRVIERLGQGLDVNAPASGEDASASSEGANDVERAAWRTAQLMSGTANGYDAVKRLAGERWPSMEGACYAPRVMLRAADAIVRASHCAADPSAVLARAQAWKASTPTAEQTHLACMVEASLKLWNANDVSALDPSEIGSVLAGRNGFMTDGPGTPLA…	32.267	344	171	11	162	497	192	481	3.34e-20	101	0.99993	no
SpvC	Substrate	Salmonella	T_fusca	Hrp-1;Hrp-2;BCI	T_fusca_121278085.1	MSGIGGVSELKDVEQGSRDTQITPTVTAHTSSPAPQASAAIGGIPTRPKLGGVGGNRPKMSLNLGGLMRPPAIPGAATRDHLQSNLGSLRTAMAGLESHTFQSNDAALDYKQMQGTGFTGEHEGFKLSNVPLQDVFMHAKRPGDQPSGEFAGDKLHVSLAEGQVEEGFNALKGLLFSQNSPINEWKITDMGRAPAGERVTQGAQLTLYVKPGANGNYSAQDLKKLQDFTGQLEHTLNANEIGRGARPESDVAPDHWNYVSYRNEFRSGREGGEAQAESLKNEPFFKLVSGT	48.352	182	92	2	21	201	109	289	6.14e-56	182	1	no
Mlr6358	Substrate	Mesorhizobium	T_soli	Hrp-2;BCI	T_soli_16578.1	MDVSHTSSSPPPSPTAAASSPAGPRGTADLTPTQATSTDTASALSTPLRGLSLRQRPESVPTGAPAPRAALPGASGSHRGIAAKRAGAALVRTVRDKLAEWRPLDAEASAVHGGASDWAIRTRMEIIEASPALFLHRAGLPRAEAIRMLSDSELEKIYESVMSYVHPEMVRLSTTAYGAQLARFNESLADLWRHLPTIRASGRQLPEEEVAALRVGASALSAHRAPFVEYWGTQATAAAHLLDIDATLGTNLPYLPADVSTGYEANRRIDAVVAFSSRLNVMRAIADSETIHLAVASLSVDDCAAEKLYGESGLLTLMETFNSDIFHAYQTVRDELLAWRAREPREPLAESACIVLDGFIARLTEFAAALDESLTAHRNDPDFAALPLDASVPLIELSW…	44.643	280	146	6	529	802	516	792	8.09e-58	215	1	no
RipZ|Brg38|Rip57	Substrate	Ralstonia	T_soli	Hrp-2;BCI	T_soli_24386.1	MKIGNWISACFSGASGADRGKTSSRRNTAPSSRRLSGSGVLNKLGSLGKGSSKKSKGNAGSSPERTSSFDPGRSALVEDAVEYLRSGGHWQGASKTEGEPTGKTEGEPTSPEMLPNAPGHKGSLAELSAQTSMRDAALRMAAHAVQGIPEISAQETAAGAGAHGVSSGSAFVPRPAMRPAEEREGSEAPLVEQQREIDPAPVRAWLATRGIETVPNSGAGMNCLLISLLQHATGRYDKDYEPKLADEAQKCRAVLEQAHPEIAELDRMLYADEPAIKAALAYINTRCGASLDVHWVEPHADGHPVRWLQSNTGEDPVAIIRFGNHFEALRSVAGSEPPDHQAGGSVHGGDSQLDRDDSGSLSSGNNVTFTDFAERLGIHLGSSGDLTLPSDIDPGGDED…	43.814	194	97	4	1001	1187	141	329	1.13e-31	139	1	no
RipZ|Brg38|Rip57	Substrate	Ralstonia	T_soli	Hrp-2;BCI	T_soli_24411.1	MPRFNPISPLPTFTETSVAHDTAPVRETSSPIVTSTKPPRGTIRDRFEQMIDMRKVPQPPALRVDGWNEQTAMQICEGWRDSLVEKVSVPELSHLLALNFERAHADEIPPERRAERLLPEGAGKADYYAAMVETFLKAIGADDEEMGKILDSFKRAGLGALHRQPVLASSTANGILGAVQIGASLHPPAKVALSTVQLVLTAVSSALAVFSSKLRFRNSGTEEVMPYGKADAPPSGKIGPSVAGASWKLLTQLGKISADVKEMEAALAELERAQAEWSSKPEGSAAWHLAERKLRAAGDDLSVAFAAFCFRSEFKAQYKAASESAKVEYRGNELNLGLGYVNGAASLTATLMAIFAPTAPATFGMSVAAVAVGALAYVGYQLSTGPSKDGEAKATRAIV…	44.104	424	206	10	545	948	534	946	2.83e-79	287	1	no
YycJ_Chlamydia	#N/A	#N/A	T_soli	Hrp-2;BCI	T_soli_19229.1	MRFASLGSGSEGNALVVEAASGHTTTRVLLDCGFSAKELDRRLARLQLGIDALDAIVITHEHSDHIGSALTLARKWSLPLYMSWGTAKAVGAESADIDLHVLWGDETAAIGDLEVLPYTVPHDAREPLQFVFSDGVRRLGVLTDVGTSTPHITAMLSGCDALVLECNHDARMLATSRYPQSLKARIGGSHGHLSNDAAAEILAALDRSRLTHVVAAHLSQQNNLPELAQAALANVLGSAQEEVRVASQELGFDWIGCGAA	31.95	241	154	4	4	236	3	241	1.6e-33	125	1	no
